# Supplementary material for: A Comprehensive View of the β-Arrestinome
Source: Front Endocrinol (Lausanne). 2017 Mar 6;8:32. doi: 10.3389/fendo.2017.00032 (PMC5337525; doi:10.3389/fendo.2017.00032)
Supplement: Supplementary file 1 [file Table_1.xlsx]

## Sheet: Barr1PArtners
Table S1. β-arrestin 1 binding partners.
Uniprot	Gene Symbol	Protein Name	GO term	Interaction	Experiment	Reference
P55957	BID	BH3-interacting domain death agonist	Apoptosis	Direct	Reconstituted complex	Kook 2014, Cell Death and Diff, 21, 172
P11021	GRP78	78 kDa glucose-regulated protein	Apoptosis	Undetermined	coIP+ M/S	Xiao, 2007, PNAS, 104, 12011
P38646	HSPA9	Stress-70 protein, mitochondrial	Apoptosis	Undetermined	coIP+ M/S	Xiao, 2007, PNAS, 104, 12011
P51693	APLP1	Amyloid-like protein 1	Apoptosis	Undetermined	coIP+ M/S	Xiao, 2007, PNAS, 104, 12011
Q9NYF8	BCLAF1	Bcl-2-associated transcription factor 1	Apoptosis	Undetermined	coIP+ M/S	Xiao, 2007, PNAS, 104, 12011
Q14790	CASP8	Caspase-8	Apoptosis	Direct	Reconstituted complex	Kook 2014, Cell Death and Diff, 21, 172
Q9Y657	SPIN1	Spindlin-1	Cell cycle	Undetermined	coIP+ M/S	Xiao, 2007, PNAS, 104, 12011
A8MTK3	POT1	POT1 protection of telomeres 1 homolog	Chromatin structure	Direct	YFP complementation	Lee, 2011, Mol. Cell Prot., 10, M110
P0C0S8	HIST1H2AG	Histone H2A type 1	Chromatin structure	Undetermined	coIP+ M/S	Xiao, 2007, PNAS, 104, 12011
P13010	XRCC5	X-ray repair cross-complementing protein 5	Chromatin structure	Undetermined	coIP+ M/S	Xiao, 2007, PNAS, 104, 12011
P16104	H2AX	Histone H2AX	Chromatin structure	Undetermined	coIP+ M/S	Xiao, 2007, PNAS, 104, 12019
P16403	HIST1H1C	Histone H1.2	Chromatin structure	Undetermined	coIP+ M/S	Xiao, 2007, PNAS, 104, 12011
P23527	HIST1H2BO	Histone H2B type 1-O	Chromatin structure	Undetermined	coIP+ M/S	Xiao, 2007, PNAS, 104, 12011
P42166	TMPO	Lamina-associated polypeptide 2, isoform alpha	Chromatin structure	Undetermined	coIP+ M/S	Xiao, 2007, PNAS, 104, 12011
P62805	HIST1H4A	Histone H4	Chromatin structure	Undetermined	coIP+ M/S	Xiao, 2007, PNAS, 104, 12011
P84243	H3F3A	Histone H3.3	Chromatin structure	Undetermined	coIP+ M/S	Xiao, 2007, PNAS, 104, 12011
Q7Z4V5	HDGFRP2	Hepatoma-derived growth factor-related protein 2	Chromatin structure	Undetermined	coIP+ M/S	Xiao, 2007, PNAS, 104, 12011
Q8IUE6	HIST2H2AB	Histone H2A type 2-B	Chromatin structure	Undetermined	coIP+ M/S	Xiao, 2007, PNAS, 104, 12011
Q92522	H1FX	Histone H1x	Chromatin structure	Undetermined	coIP+ M/S	Xiao, 2007, PNAS, 104, 12011
Q9BQA1	WDR77	Methylosome protein 50	Chromatin structure	Undetermined	coIP+ M/S	Xiao, 2007, PNAS, 104, 12011
Q9C005	DPY30	Protein dpy-30 homolog	Chromatin structure	Undetermined	coIP+ M/S	Xiao, 2007, PNAS, 104, 12011
P07437	TUBB	Tubulin beta chain	Cytoskeleton remodeling	Direct	Reconstituted complex	Xiao, 2007, PNAS, 104, 12011
P21333	FLNA	Filamin-A	Cytoskeleton remodeling	Direct	Y2H	Scott, 2006, MCB, 26, 3432
P53667	LIMK1	LIM domain kinase 1	Cytoskeleton remodeling	Direct	Reconstituted complex	Zoudilova, 2007,JBC, 282, 20634
Q12967	RALGDS	Ral guanine nucleotide dissociation stimulator	Cytoskeleton remodeling	Direct	Y3H	Battacharya, 2002, Nat. Cell. Biol., 4, 547
Q96GD0	PDXP	Pyridoxal phosphate phosphatase	Cytoskeleton remodeling	Undetermined	coIP	Zoudilova, 2010, JBC, 285, 14318
O00159	MYO1C	Unconventional myosin-Ic	Cytoskeleton remodeling	Undetermined	coIP+ M/S	Xiao, 2007, PNAS, 104, 12011
O15511	ARPC5	Actin-related protein 2/3 complex subunit 5	Cytoskeleton remodeling	Undetermined	coIP+ M/S	Xiao, 2007, PNAS, 104, 12011
P06396	GSN	Gelsolin	Cytoskeleton remodeling	Undetermined	coIP+ M/S	Xiao, 2007, PNAS, 104, 12011
P08670	VIM	Vimentin	Cytoskeleton remodeling	Undetermined	coIP+ M/S	Xiao, 2007, PNAS, 104, 12011
P11532	DMD	Dystrophin	Cytoskeleton remodeling	Undetermined	coIP+ M/S	Xiao, 2007, PNAS, 104, 12011
P12882	MYH1	Myosin-1	Cytoskeleton remodeling	Undetermined	coIP+ M/S	Xiao, 2007, PNAS, 104, 12011
P23528	CFL1	Cofilin-1	Cytoskeleton remodeling	Undetermined	coIP+ M/S	Xiao, 2007, PNAS, 104, 12011
P35579	MYH9	Myosin-9	Cytoskeleton remodeling	Undetermined	coIP+ M/S	Xiao, 2007, PNAS, 104, 12011
P46821	MAP1B	Microtubule-associated protein 1B	Cytoskeleton remodeling	Undetermined	coIP+ M/S	Xiao, 2007, PNAS, 104, 12011
P60660	MYL6	Myosin light polypeptide 6	Cytoskeleton remodeling	Undetermined	coIP+ M/S	Xiao, 2007, PNAS, 104, 12011
P67936	TPM4	Tropomyosin alpha-4 chain	Cytoskeleton remodeling	Undetermined	coIP+ M/S	Xiao, 2007, PNAS, 104, 12011
P68133	ACTA1	Actin, alpha skeletal muscle	Cytoskeleton remodeling	Undetermined	coIP+ M/S	Xiao, 2007, PNAS, 104, 12011
P68366	TUBA4A	Tubulin alpha-4A chain	Cytoskeleton remodeling	Undetermined	coIP+ M/S	Xiao, 2007, PNAS, 104, 12011
Q05682	CALD1	Caldesmon	Cytoskeleton remodeling	Undetermined	coIP+ M/S	Xiao, 2007, PNAS, 104, 12011
Q13182	MYL12B	Myosin regulatory light chain 12B	Cytoskeleton remodeling	Undetermined	coIP+ M/S	Xiao, 2007, PNAS, 104, 12011
Q13748	TUBA2	Tubulin alpha-3C/D chain	Cytoskeleton remodeling	Undetermined	coIP+ M/S	Xiao, 2007, PNAS, 104, 12011
Q13813	SPTAN1	Spectrin alpha chain, non-erythrocytic 1	Cytoskeleton remodeling	Undetermined	coIP+ M/S	Xiao, 2007, PNAS, 104, 12011
Q13885	TUBB2A	Tubulin beta-2A chain	Cytoskeleton remodeling	Undetermined	coIP+ M/S	Xiao, 2007, PNAS, 104, 12011
Q14247	CTTN	Src substrate cortactin	Cytoskeleton remodeling	Undetermined	coIP+ M/S	Xiao, 2007, PNAS, 104, 12011
Q16352	INA	Alpha-internexin	Cytoskeleton remodeling	Undetermined	coIP+ M/S	Xiao, 2007, PNAS, 104, 12011
Q6NWZ1	CKAP4	CKAP4 protein	Cytoskeleton remodeling	Undetermined	coIP+ M/S	Xiao, 2007, PNAS, 104, 12011
Q6WCQ1	MPRIP	Myosin phosphatase Rho-interacting protein	Cytoskeleton remodeling	Undetermined	coIP+ M/S	Xiao, 2007, PNAS, 104, 12011
Q86UP2	KTN1	Kinectin	Cytoskeleton remodeling	Undetermined	coIP+ M/S	Xiao, 2007, PNAS, 104, 12011
Q8TD57	DNAH3	Dynein heavy chain 3, axonemal	Cytoskeleton remodeling	Undetermined	coIP+ M/S	Xiao, 2007, PNAS, 104, 12011
Q8WZ42	TTN	Titin	Cytoskeleton remodeling	Undetermined	coIP+ M/S	Xiao, 2007, PNAS, 104, 12011
Q96GK3	KIF26A	Kinesin-like protein KIF26A	Cytoskeleton remodeling	Undetermined	coIP+ M/S	Xiao, 2007, PNAS, 104, 12011
Q99661	KIF2C	Kinesin-like protein KIF2C	Cytoskeleton remodeling	Undetermined	coIP+ M/S	Xiao, 2007, PNAS, 104, 12011
Q9BQE3	TUBA1C	Tubulin alpha-1C chain	Cytoskeleton remodeling	Undetermined	coIP+ M/S	Xiao, 2007, PNAS, 104, 12011
Q9NYL9	TMOD3	Tropomodulin-3	Cytoskeleton remodeling	Undetermined	coIP+ M/S	Xiao, 2007, PNAS, 104, 12011
Q9UHB6	LIMA1	LIM domain and actin-binding protein 1	Cytoskeleton remodeling	Undetermined	coIP+ M/S	Xiao, 2007, PNAS, 104, 12011
Q9Y496	KIF3A	Kinesin-like protein KIF3A	Cytoskeleton remodeling	Undetermined	coIP+ M/S	Xiao, 2007, PNAS, 104, 12011; Kim, 2016, Sci Rep, 6, 32770
Q96P20	NLRP3	NACHT, LRR and PYD domains-containing protein 3	Intracellular receptor	Undetermined	coIP	Mao 2015, J. Immunol., 194, 1867
Q9NPP4	NLRC4	NLR family CARD domain-containing protein 4	Intracellular receptor	Undetermined	coIP	Mao 2015, J. Immunol., 194, 1867
P59046	NLRP12	NACHT, LRR and PYD domains-containing protein 12	Intracellular receptor	Undetermined	coIP	Mao 2015, J. Immunol., 194, 1867
Q14940	SLC9A5	Sodium/hydrogen exchanger 5	Ion channel	Direct	Reconstituted complex+Y2H	Szabo, 2005, PNAS, 102, 2790
Q9HBA0	TRPV4	Transient receptor potential cation channel subfamily V member 4	Ion channel	Undetermined	coIP	Shukla, 2010, JBC, 285, 30115
P19634	SLC9A1	Sodium/hydrogen exchanger 1	Ion channel	Undetermined	coIP	Simonin, 2010,
Q16281	CNGA3	Cyclic nucleotide-gated cation channel alpha-3	Ion channel	Undetermined	coIP+ M/S	Xiao, 2007, PNAS, 104, 12011
Q9Y597	KCTD3	BTB/POZ domain-containing protein KCTD3	Ion channel	Undetermined	coIP+ M/S	Xiao, 2007, PNAS, 104, 12011
Q14749	GNMT	Glycine N-methyltransferase	Metabolism	Direct	Y2H	Wang, 2011, MSB, 7, 536
Q15185	PTGES3	Prostaglandin E synthase 3	Metabolism	Undetermined	coIP	Kendall, 2011, JBC, 286, 19880
O95991	PLA1A	Phospholipase A1 member A	Metabolism	Undetermined	coIP+ M/S	Xiao, 2007, PNAS, 104, 12011
P06576	ATP5B	ATP synthase subunit beta, mitochondrial	Metabolism	Undetermined	coIP+ M/S	Xiao, 2007, PNAS, 104, 12011
P06733	ENO1	Alpha-enolase	Metabolism	Undetermined	coIP+ M/S	Xiao, 2007, PNAS, 104, 12011
P07237	P4HB	Protein disulfide-isomerase	Metabolism	Undetermined	coIP+ M/S	Xiao, 2007, PNAS, 104, 12011
P14618	PKM	Pyruvate kinase PKM	Metabolism	Undetermined	coIP+ M/S	Xiao, 2007, PNAS, 104, 12011
P25705	ATP5A	ATP synthase subunit alpha, mitochondrial	Metabolism	Undetermined	coIP+ M/S	Xiao, 2007, PNAS, 104, 12011
P28331	NDUFS1	NADH-ubiquinone oxidoreductase 75 kDa subunit, mitochondrial	Metabolism	Undetermined	coIP+ M/S	Xiao, 2007, PNAS, 104, 12011
P28332	ADH6	Alcohol dehydrogenase 6	Metabolism	Undetermined	coIP+ M/S	Xiao, 2007, PNAS, 104, 12011
P49327	FASN	Fatty acid synthase	Metabolism	Undetermined	coIP+ M/S	Xiao, 2007, PNAS, 104, 12011
P62937	PPIA	Peptidyl-prolyl cis-trans isomerase A	Metabolism	Undetermined	coIP+ M/S	Xiao, 2007, PNAS, 104, 12011
Q00341	HDLBP	Vigilin	Metabolism	Undetermined	coIP+ M/S	Xiao, 2007, PNAS, 104, 12011
Q13085	ACACA	Acetyl-CoA carboxylase 1	Metabolism	Undetermined	coIP+ M/S	Xiao, 2007, PNAS, 104, 12011
Q16875	PFKFB3	6-phosphofructo-2-kinase/fructose-2,6-bisphosphatase 3	Metabolism	Undetermined	coIP+ M/S	Xiao, 2007, PNAS, 104, 12011
Q7Z789	DHRS2	Dehydrogenase/reductase SDR family member 2, mitochondrial	Metabolism	Undetermined	coIP+ M/S	Xiao, 2007, PNAS, 104, 12011
P41222	PTGDS	Prostaglandin-H2 D-isomerase	Metabolism	Direct	Y2H	Mathurin, 2011, JBC, 286, 2696
P61313	RPL15	60S ribosomal protein L15	Protein biosynthesis	Direct	Y2H	Wang, 2011, MSB, 7, 536
P08708	rpS17	40S ribosomal protein S17	Protein biosynthesis	Undetermined	coIP+ M/S	Xiao, 2007, PNAS, 104, 12011
P15880	RPS2	40S ribosomal protein S2	Protein biosynthesis	Undetermined	coIP+ M/S	Xiao, 2007, PNAS, 104, 12011
P23588	EIF4B	Eukaryotic translation initiation factor 4B	Protein biosynthesis	Undetermined	coIP+ M/S	Xiao, 2007, PNAS, 104, 12011
P35268	RPL22	60S ribosomal protein L22	Protein biosynthesis	Undetermined	coIP+ M/S	Xiao, 2007, PNAS, 104, 12011
P39023	RPL3	60S ribosomal protein L3	Protein biosynthesis	Undetermined	coIP+ M/S	Xiao, 2007, PNAS, 104, 12011
P61247	RPS3A	40S ribosomal protein S3a	Protein biosynthesis	Undetermined	coIP+ M/S	Xiao, 2007, PNAS, 104, 12011
P62241	RPS8	40S ribosomal protein S8	Protein biosynthesis	Undetermined	coIP+ M/S	Xiao, 2007, PNAS, 104, 12011
P62424	RPL7A	60S ribosomal protein L7a	Protein biosynthesis	Undetermined	coIP+ M/S	Xiao, 2007, PNAS, 104, 12011
Q02878	RPL6	60S ribosomal protein L6	Protein biosynthesis	Undetermined	coIP+ M/S	Xiao, 2007, PNAS, 104, 12011
Q05639	EEF1A2	Elongation factor 1-alpha 2	Protein biosynthesis	Undetermined	coIP+ M/S	Xiao, 2007, PNAS, 104, 12011
Q13347	EIF3I	Eukaryotic translation initiation factor 3 subunit I	Protein biosynthesis	Undetermined	coIP+ M/S	Xiao, 2007, PNAS, 104, 12011
Q9Y6M1	IGF2BP2	Insulin-like growth factor 2 mRNA-binding protein 2	Protein biosynthesis	Undetermined	coIP+ M/S	Xiao, 2007, PNAS, 104, 12011
Q9UNE7	STUB1	E3 ubiquitin-protein ligase CHIP	Proteolysis	Undetermined	coIP	Zhang, 2009, Cell Signal., 21, 1195
O60260	PARK2	E3 ubiquitin-protein ligase parkin	Proteolysis	Direct	Reconstituted complex	Ahmed, 2011, Biochem., 50 3749
Q96J02	ITCH	E3 ubiquitin-protein ligase Itchy homolog	Proteolysis	Direct	Reconstituted complex	Bhandari, 2007, JBC, 282, 36971
Q9Y4K3	TRAF6	TNF receptor-associated factor 6	Proteolysis	Direct	Reconstituted complex	Wang, 2006, Nat. Immunol., 7, 139
Q53G59	KLHL12	Kelch-like protein 12	Proteolysis	Undetermined	coIP	Skieterska, 2016, Cell Signal, 28, 1001
Q13618	CUL3	Cullin-3	Proteolysis	Undetermined	coIP	Skieterska, 2016, Cell Signal, 28, 1001
Q96BI3	APH1A	Gamma-secretase subunit APH-1A	Proteolysis	Undetermined	coIP	Liu 2013, Cell Research, 23, 351
P15085	CPA1	Carboxypeptidase A1	Proteolysis	Undetermined	coIP+ M/S	Xiao, 2007, PNAS, 104, 12011
P62987	UBA52	Ubiquitin-60S ribosomal protein L40	Proteolysis	Undetermined	coIP+ M/S	Xiao, 2007, PNAS, 104, 12011
Q5RKT7	RPS27A	Ribosomal protein S27a	Proteolysis	Undetermined	coIP+ M/S	Xiao, 2007, PNAS, 104, 12011
Q5U5U6	UBB	Ubiquitin B	Proteolysis	Undetermined	coIP+ M/S	Xiao, 2007, PNAS, 104, 12011
Q9UPU5	USP24	Ubiquitin carboxyl-terminal hydrolase 24	Proteolysis	Undetermined	coIP+ M/S	Xiao, 2007, PNAS, 104, 12011
O60832	DKC1	H/ACA ribonucleoprotein complex subunit 4	RNA processing	Undetermined	coIP+ M/S	Xiao, 2007, PNAS, 104, 12011
P09651	HNRNPA1	Heterogeneous nuclear ribonucleoprotein A1	RNA processing	Undetermined	coIP+ M/S	Xiao, 2007, PNAS, 104, 12011
P19338	NCL	Nucleolin	RNA processing	Undetermined	coIP+ M/S	Xiao, 2007, PNAS, 104, 12011
P31943	HNRNPH1	Heterogeneous nuclear ribonucleoprotein H	RNA processing	Undetermined	coIP+ M/S	Xiao, 2007, PNAS, 104, 12011
P51991	HNRNPA3	Heterogeneous nuclear ribonucleoprotein A3	RNA processing	Undetermined	coIP+ M/S	Xiao, 2007, PNAS, 104, 12011
P52272	HNRPM	Heterogeneous nuclear ribonucleoprotein M	RNA processing	Undetermined	coIP+ M/S	Xiao, 2007, PNAS, 104, 12011
P61978	HNRNPK	Heterogeneous nuclear ribonucleoprotein K	RNA processing	Undetermined	coIP+ M/S	Xiao, 2007, PNAS, 104, 12011
P62314	SNRPD1	Small nuclear ribonucleoprotein Sm D1	RNA processing	Undetermined	coIP+ M/S	Xiao, 2007, PNAS, 104, 12011
P98175	RBM10	RNA-binding protein 10	RNA processing	Undetermined	coIP+ M/S	Xiao, 2007, PNAS, 104, 12011
Q00839	HNRNPU	Heterogeneous nuclear ribonucleoprotein U	RNA processing	Undetermined	coIP+ M/S	Xiao, 2007, PNAS, 104, 12011
Q13435	SF3B2	Splicing factor 3B subunit 2	RNA processing	Undetermined	coIP+ M/S	Xiao, 2007, PNAS, 104, 12011
Q9NPE3	NOP10	H/ACA ribonucleoprotein complex subunit 3	RNA processing	Undetermined	coIP+ M/S	Xiao, 2007, PNAS, 104, 12011
Q9UQ35	SRRM2	Serine/arginine repetitive matrix protein 2	RNA processing	Undetermined	coIP+ M/S	Xiao, 2007, PNAS, 104, 12011
Q53XY9	PTHLH	Parathyroid hormone-like hormone	Secreted protein	Direct	Y2H	Conlan, FEBS Lett., 2002,527, 71
P05814	CSN2	Beta-casein	Secreted protein	Undetermined	coIP+ M/S	Xiao, 2007, PNAS, 104, 12011
O00459	PIK3R2	Phosphatidylinositol 3-kinase regulatory subunit beta	Signaling	Direct	Y2H	Wang, 2011, MSB, 7, 536
P04049	RAF1	RAF proto-oncogene serine/threonine-protein kinase	Signaling	Direct	Reconstituted complex	Bourquard, 2015, Sci. Rep., 5, 10760
P12931	SRC	Proto-oncogene tyrosine-protein kinase Src	Signaling	Direct	Reconstituted complex; Y3H	Luttrell, 1999, Science, 283, 655
P25963	NFKBIA	NF-kappa-B inhibitor alpha	Signaling	Direct	Y2H	Witherow, 2004, PNAS, 101, 8603,
P28482	MAPK1	Mitogen-activated protein kinase 1	Signaling	Direct	coIP + reconstituted complex	Coffa, 2011, PlosOne, 6, e28723
P31749	AKT1	RAC-alpha serine/threonine-protein kinase	Signaling	Direct	Reconstituted complex	Bjorgo 2010, Mol Cell Biol 30, 1660
P32121	ARRB2	Beta-arrestin-2	Signaling	Direct	Y2H	Storez, 2005, JBC, 280, 40210
P34947	GRK5	G protein-coupled receptor kinase 5	Signaling	Direct	In vitro phosphorylation	Barthet, 2009, EMBO J, 28, 2706
P42336	PIK3CA	Phosphatidylinositol 4,5-bisphosphate 3-kinase catalytic subunit alpha isoform	Signaling	Direct	Reconstituted complex	Wang, 2007, Biochem. J., 408, 221
P45984	MAPK9	Mitogen-activated protein kinase 9	Signaling	Direct	Y2H	Wang, 2011, MSB, 7, 536
P45985	MAP2K4	Dual specificity mitogen-activated protein kinase kinase 4	Signaling	Direct	peptide scanning	Li, 2009, FEBS Lett., 583, 3310
P46459	NSF	Vesicle-fusing ATPase	Signaling	Direct	Y2H	McDonald, 1999, JBC, 274, 10677
P49407	ARRB1	Beta-arrestin-1	Signaling	Direct	BRET + coIP	Storez, 2005, JBC, 280, 40210
P53779	MAPK10	Mitogen-activated protein kinase 10	Signaling	Direct	peptide scanning	Li, 2009, FEBS Lett., 583, 3310
P60484	PTEN	Phosphatidylinositol 3,4,5-trisphosphate 3-phosphatase and dual-specificity protein phosphatase PTEN	Signaling	Direct	Reconstituted complex	Lima-Fernandes, 2011, EMBO J., 30, 2557
P60953	CDC42	Cell division control protein 42 homolog	Signaling	Direct	Y2H	Bandyopadhyay, 2011, Nat.Methods, 7, 801
P62158	CALM1	Calmodulin	Signaling	Direct	Reconstituted complex+coIP	Wu, 2006, J Mol Biol, 364, 955
P62873	GNB1	Guanine nucleotide-binding protein G(I)/G(S)/G(T) subunit beta-1	Signaling	Direct	Reconstituted complex	Yang, 2009, Biochem. J., 417, 287
Q00987	MDM2	E3 ubiquitin-protein ligase Mdm2	Signaling	Direct	Y2H	Shenoy, 2001, Science, 294, 1307
Q02750	MAP2K1	Dual specificity mitogen-activated protein kinase kinase 1	Signaling	Direct	Peptide scanning + coIP	Meng, 2009, JBC, 284, 11425
Q06187	BTK	Tyrosine-protein kinase BTK	Signaling	Direct	Y2H	Wang, 2011, MSB, 7, 536
Q08499	PDE4D	cAMP-specific 3',5'-cyclic phosphodiesterase 4D	Signaling	Direct	Y2H	Bolger, 2003, JBC, 278, 49230
Q5JWF2	GNAS	Guanine nucleotide-binding protein G(s) subunit alpha isoforms XLas	Signaling	Direct	Reconstituted complex+Interference	Li, 2013, FEBS Lett, 587, 410
Q6FI23	MAP2K3	MAP2K3 protein	Signaling	Direct	FRET	McLaughlin, 2006, J. Immunol., 176, 7039
Q8N5I2	ARRDC1	Arrestin domain-containing protein 1	Signaling	Direct	Reconstituted complex	Puca L, J. CellSci., 2013, 126, 4457
Q8NI19	ARHGAP21	Rho GTPase-activating protein 21	Signaling	Direct	Y2H+reconstituted complex	Anthony, 2011, Mol. Cell. Biol., 31, 1066
Q99683	MAP3K5	Mitogen-activated protein kinase kinase kinase 5	Signaling	Direct	peptide scanning	Li, 2009, FEBS Lett., 583, 3310
Q9HC98	NEK6	Serine/threonine-protein kinase Nek6	Signaling	Direct	Y2H	Wang, 2011, MSB, 7, 536
O15085	ARHGEF11	Rho guanine nucleotide exchange factor 11	Signaling	Undetermined	coIP	Semprucci, Oncogene, 35, 3432
A7KAX9	ARHGAP32	Rho GTPase-activating protein 32	Signaling	Undetermined	coIP+ M/S	Xiao, 2007, PNAS, 104, 12011
O00443	PIK3C2A	Phosphatidylinositol 4-phosphate 3-kinase C2 domain-containing subunit alpha	Signaling	Undetermined	coIP+ M/S	Xiao, 2007, PNAS, 104, 12011
O15169	AXIN1	Axin-1	Signaling	Undetermined	coIP	Rosano, 2009, PNAS, 106, 2806
O75056	SDC3	Syndecan-3	Signaling	Undetermined	coIP+ M/S	Xiao, 2007, PNAS, 104, 12011
O75688	PPM1B	Protein phosphatase 1B	Signaling	Undetermined	coIP+ M/S	Xiao, 2007, PNAS, 104, 12011
P06702	S100A9	Protein S100-A9	Signaling	Undetermined	coIP+ M/S	Xiao, 2007, PNAS, 104, 12011
P07355	ANXA2	Annexin A2	Signaling	Undetermined	coIP+ M/S	Xiao, 2007, PNAS, 104, 12011
P07947	YES1	Tyrosine-protein kinase Yes	Signaling	Undetermined	coIP+ M/S	Xiao, 2007, PNAS, 104, 12011
P08631	HCK	Tyrosine-protein kinase HCK	Signaling	Undetermined	coIP	Barlic, 2000, Nat. Immunol., 1, 227
P09769	FGR	Tyrosine-protein kinase Fgr	Signaling	Undetermined	coIP	Barlic, 2000, Nat. Immunol., 1, 227
P10523	SAG	S-arrestin	Signaling	Undetermined	coIP+ M/S	Xiao, 2007, PNAS, 104, 12011
P27348	YWHAQ	14-3-3 protein theta	Signaling	Undetermined	coIP+ M/S	Xiao, 2007, PNAS, 104, 12011
P27361	MAPK3	Mitogen-activated protein kinase 3	Signaling	Undetermined	coIP	Qoyer, 2010, JBC, 285, 1989
Q16539	MAPK14	Mitogen-activated protein kinase 14	Signaling	Undetermined	coIP	McLaughlin, 2006, J. Immunol., 176, 7039
P29350	PTPN6	Tyrosine-protein phosphatase non-receptor type 6	Signaling	Undetermined	coIP	Lodeiro, 2011, Mol. Biol. Cell, 22, 4182
P31946	YWHAB	14-3-3 protein beta/alpha	Signaling	Undetermined	coIP+ M/S	Xiao, 2007, PNAS, 104, 12011
P35813	PPM1A	Protein phosphatase 1A	Signaling	Undetermined	coIP+ M/S	Xiao, 2007, PNAS, 104, 12011
P36575	ARR3	Arrestin-C	Signaling	Undetermined	coIP+ M/S	Xiao, 2007, PNAS, 104, 12011
P49619	DGKG	Diacylglycerol kinase gamma	Signaling	Undetermined	coIP+ M/S	Xiao, 2007, PNAS, 104, 12011
P52429	DGKE	Diacylglycerol kinase epsilon	Signaling	Undetermined	coIP+ M/S	Xiao, 2007, PNAS, 104, 12011
P61981	YWHAG	14-3-3 protein gamma	Signaling	Undetermined	coIP+ M/S	Xiao, 2007, PNAS, 104, 12011
P62258	YWHAE	14-3-3 protein epsilon	Signaling	Undetermined	coIP+ M/S	Xiao, 2007, PNAS, 104, 12011
P62820	RAB1A	Ras-related protein Rab-1A	Signaling	Undetermined	coIP+ M/S	Xiao, 2007, PNAS, 104, 12011
P63104	YWHAZ	14-3-3 protein zeta/delta	Signaling	Undetermined	coIP+ M/S	Xiao, 2007, PNAS, 104, 12011
Q04917	YWHAH	14-3-3 protein eta	Signaling	Undetermined	coIP+ M/S	Xiao, 2007, PNAS, 104, 12011
Q13233	MAP3K1	Mitogen-activated protein kinase kinase kinase 1	Signaling	Undetermined	coIP+ M/S	Xiao, 2007, PNAS, 104, 12011
Q13283	G3BP1	Ras GTPase-activating protein-binding protein 1	Signaling	Undetermined	coIP+ M/S	Xiao, 2007, PNAS, 104, 12011
Q13464	ROCK1	Rho-associated protein kinase 1	Signaling	Undetermined	coIP+ M/S	Xiao, 2007, PNAS, 104, 12011
Q13535	ATR	Serine/threonine-protein kinase ATR	Signaling	Undetermined	coIP+ M/S	Xiao, 2007, PNAS, 104, 12011
Q13574	DGKZ	Diacylglycerol kinase zeta	Signaling	Undetermined	coIP+ M/S	Xiao, 2007, PNAS, 104, 12011
Q15208	STK38	Serine/threonine-protein kinase 38	Signaling	Undetermined	coIP+ M/S	Xiao, 2007, PNAS, 104, 12011
Q15942	ZYX	Zyxin	Signaling	Undetermined	coIP+ M/S	Xiao, 2007, PNAS, 104, 12011
Q5VZ06	RGS3	Regulator of G-protein signaling 3	Signaling	Undetermined	coIP+ M/S	Xiao, 2007, PNAS, 104, 12011
Q86XP1	DGKH	Diacylglycerol kinase eta	Signaling	Undetermined	coIP+ M/S	Xiao, 2007, PNAS, 104, 12011
Q96S59	RANBP9	Ran-binding protein 9	Signaling	Undetermined	coIP+ M/S	Xiao, 2007, PNAS, 104, 12011
Q99490	AGAP2	Arf-GAP with GTPase, ANK repeat and PH domain-containing protein 2	Signaling	Undetermined	coIP	Wu 2014, Biochem J, 452, 411
Q9Y2H1	STK38L	Serine/threonine-protein kinase 38-like	Signaling	Undetermined	coIP+ M/S	Xiao, 2007, PNAS, 104, 12011
Q9Y6C5	PTCH2	Protein patched homolog 2	Signaling	Undetermined	coIP+ M/S	Xiao, 2007, PNAS, 104, 12011
Q13418	ILK	Integrin-linked protein kinase	Signaling	Undetermined	Confocal microscopy	Barakat, 2013, EMBO Rep, 14, 837
Q12933	TRAF2	TNF receptor-associated factor 2	Signaling	Undetermined	coIP	Kawamata, 2007, JBC, 282, 28549
P23458	JAK1	Tyrosine-protein kinase JAK1	Signaling	Undetermined	coIP	Li, 2013, PNAS, 110, 7395
P17706	PTPN2	Tyrosine-protein phosphatase non-receptor type 2	Signaling	Undetermined	GST-PD	Mo et al., 2008, Mol. Cell., 31, 695
P10114	RAP2A	Ras-related protein Rap-2a	Signaling	Undetermined	coIP	Gera, 2016, J Leuk Biol, doi:10.1189/jlb.2A1215-572R
Q99933	BAG1	BAG family molecular chaperone regulator 1	Stress/Chaperone	Direct	Y2H	Wang, 2011, MSB, 7, 536
P08107	HSPA1A	Heat shock 70 kDa protein 1A	Stress/Chaperone	Undetermined	coIP+ M/S	Xiao, 2007, PNAS, 104, 12011
P11142	HSPA8	Heat shock cognate 71 kDa protein	Stress/Chaperone	Undetermined	coIP+ M/S	Xiao, 2007, PNAS, 104, 12011
P48741	HSPA7	Putative heat shock 70 kDa protein 7	Stress/Chaperone	Undetermined	coIP+ M/S	Xiao, 2007, PNAS, 104, 12011
Q5CAQ7	HSP90AA1	Heat shock protein HSP 90-alpha	Stress/Chaperone	Undetermined	coIP+ M/S	Xiao, 2007, PNAS, 104, 12011
P46934	NEDD4	E3 ubiquitin-protein ligase NEDD4	Trafficking	Undetermined	coIP	Shenoy, 2008, JBC, 283, 22166
O95782	AP2A1	AP-2 complex subunit alpha-1	Trafficking	Undetermined	coIP	McLaughlin, 2006, J. Immunol., 176, 7039
Q96B67	ARRDC3	Arrestin domain-containing protein 3	Trafficking	Undetermined	coIP	Shea, 2012, PlosOne, 7, e50557
Q8NCT1	ARRDC4	Arrestin domain-containing protein 4	Trafficking	Undetermined	coIP	Shea, 2012, PlosOne, 7, e50557
O14964	HGS	Hepatocyte growth factor-regulated tyrosine kinase substrate	Trafficking	Undetermined	coIP	Han, 2013, EMBO Rep., 14, 164
O14640	DVL1	Segment polarity protein dishevelled homolog DVL-1	Trafficking	Direct	Y2H	Chen, 2001, PNAS, 98, 14889
O14641	DVL2	Segment polarity protein dishevelled homolog DVL-2	Trafficking	Direct	Y2H	Chen, 2001, PNAS, 98, 14889
P62330	ARF6	ADP-ribosylation factor 6	Trafficking	Direct	Reconstituted complex	Claing, 2001, JBC, 276, 42509
P63010	AP2B1	AP-2 complex subunit beta	Trafficking	Direct	Reconstituted complex	Kim and Benovic, 2002, JBC, 277, 30760; Fessart, 2005, Mol. Endocrinol., 19, 491
Q00610	CLTC	Clathrin heavy chain 1	Trafficking	Direct	coIP +FRET	McLaughlin, 2006, J. Immunol., 176, 7039
Q8TEY7	USP33	Ubiquitin carboxyl-terminal hydrolase 33	Trafficking	Direct	Y2H	Shenoy, 2009, PNAS, 106, 6650
Q92783	STAM1	Signal transducing adapter molecule 1	Trafficking	Direct	Reconstituted complex	Malik, 2010, Mol. Biol. Cell, 21, 2529
Q99418	CYTH2	Cytohesin-2	Trafficking	Direct	Reconstituted complex	Claing, 2001, JBC, 276, 42509
O14617	AP3D1	AP-3 complex subunit delta-1	Trafficking	Undetermined	coIP+ M/S	Xiao, 2007, PNAS, 104, 12011
O75096	LRP4	Low-density lipoprotein receptor-related protein 4	Trafficking	Undetermined	coIP+ M/S	Xiao, 2007, PNAS, 104, 12011
P09496	CLTA	Clathrin light chain A	Trafficking	Undetermined	coIP+ M/S	Xiao, 2007, PNAS, 104, 12011
P0CG48	UBC	Polyubiquitin-C	Trafficking	Undetermined	coIP+ M/S	Xiao, 2007, PNAS, 104, 12011
P17302	GJA1	Gap junction alpha-1 protein	Trafficking	Undetermined	coIP	Bivi, 2011, J. Cell. Biochem., 112, 2910
P63165	SUMO1	Small ubiquitin-related modifier 1	Trafficking	Undetermined	coIP	Wyatt, 2011, JBC, 286, 3884
Q03135	CAV1	Caveolin-1	Trafficking	Undetermined	coIP	Krilov, 2011, Exp. Cell Res., 317, 2981
Q05193	DNM1	Dynamin-1	Trafficking	Undetermined	coIP+ M/S	Xiao, 2007, PNAS, 104, 12011
Q14974	KPNB1	Importin subunit beta-1	Trafficking	Undetermined	coIP	Hoeppner 2012, JBC, 287, 8932
Q5T5C0	STXBP5	Syntaxin-binding protein 5	Trafficking	Undetermined	coIP+ M/S	Xiao, 2007, PNAS, 104, 12011
Q6P3W7	SCYL2	SCY1-like protein 2	Trafficking	Undetermined	coIP+ M/S	Xiao, 2007, PNAS, 104, 12011
Q86YQ8	CPNE8	Copine-8	Trafficking	Undetermined	coIP+ M/S	Xiao, 2007, PNAS, 104, 12011
Q9BXF6	RAB11FIP5	Rab11 family-interacting protein 5	Trafficking	Undetermined	coIP+ M/S	Xiao, 2007, PNAS, 104, 12011
Q9NZR2	LRP1B	Low-density lipoprotein receptor-related protein 1B	Trafficking	Undetermined	coIP+ M/S	Xiao, 2007, PNAS, 104, 12011
O43298	ZBTB43	Zinc finger and BTB domain-containing protein 43	Transcription	Direct	Y2H	Rual, 2005, Nature, 437, 1173
P04637	TP53	Cellular tumor antigen p53	Transcription	Direct	Reconstituted complex	Hara, 2011, Nature, 477, 349
P05412	JUN	Transcription factor AP-1	Transcription	Direct	Y2H	Bandyopadhyay, 2011, Nat.Methods, 7, 801
P19838	NFKB1	Nuclear factor NF-kappa-B p105 subunit	Transcription	Direct	Reconstituted complex	Parameswaran, 2006, JBC, 281, 34159
Q12772	SREBF2	Sterol regulatory element-binding protein 2	Transcription	Direct	Y2H	Bandyopadhyay, 2011, Nat.Methods, 7, 801
O14744	PRMT5	Protein arginine N-methyltransferase 5	Transcription	Undetermined	coIP+ M/S	Xiao, 2007, PNAS, 104, 12011
O15160	POLR1C	DNA-directed RNA polymerases I and III subunit RPAC1	Transcription	Undetermined	coIP+ M/S	Xiao, 2007, PNAS, 104, 12011
O15446	CD3EAP	DNA-directed RNA polymerase I subunit RPA34	Transcription	Undetermined	coIP+ M/S	Xiao, 2007, PNAS, 104, 12011
O95218	ZRANB2	Zinc finger Ran-binding domain-containing protein 2	Transcription	Undetermined	coIP+ M/S	Xiao, 2007, PNAS, 104, 12011
O95602	POLR1A	DNA-directed RNA polymerase I subunit RPA1	Transcription	Undetermined	coIP+ M/S	Xiao, 2007, PNAS, 104, 12011
P06748	NPM1	Nucleophosmin	Transcription	Undetermined	coIP+ M/S	Xiao, 2007, PNAS, 104, 12011
P19388	POLR2E	DNA-directed RNA polymerases I, II, and III subunit RPABC1	Transcription	Undetermined	coIP+ M/S	Xiao, 2007, PNAS, 104, 12011
P25490	YY1	Transcriptional repressor protein YY1	Transcription	Undetermined	coIP	Yue, 2009, Cell, 139, 535
P67809	YBX1	Nuclease-sensitive element-binding protein 1	Transcription	Undetermined	coIP+ M/S	Xiao, 2007, PNAS, 104, 12011
Q13428	TCOF1	Treacle protein	Transcription	Undetermined	coIP+ M/S	Xiao, 2007, PNAS, 104, 12011
Q14978	NOLC1	Nucleolar and coiled-body phosphoprotein 1	Transcription	Undetermined	coIP+ M/S	Xiao, 2007, PNAS, 104, 12011
Q16665	HIF1A	Hypoxia-inducible factor 1-alpha	Transcription	Undetermined	coIP	Shenoy 2012, Oncogene, 31, 282
Q86V81	ALYREF	THO complex subunit 4	Transcription	Undetermined	coIP+ M/S	Xiao, 2007, PNAS, 104, 12011
Q8TEY5	CREB3L4	Cyclic AMP-responsive element-binding protein 3-like protein 4	Transcription	Undetermined	coIP	Kang, Cell, 2005, Cell, 123, 833
Q92793	CBP	CREB-binding protein	Transcription	Undetermined	coIP	Kang, Cell, 2005, Cell, 123, 833
Q9BYV9	BACH2	Transcription regulator protein BACH2	Transcription	Undetermined	coIP+ M/S	Xiao, 2007, PNAS, 104, 12011
Q9GZS1	POLR1E	DNA-directed RNA polymerase I subunit RPA49	Transcription	Undetermined	coIP+ M/S	Xiao, 2007, PNAS, 104, 12011
P40763	STAT3	Signal transducer and activator of transcription 3	Transcription	Undetermined	coIP	Li, 2013, PNAS, 110, 7395
Q9Y2W1	THRAP3	Thyroid hormone receptor-associated protein 3	Transcription	Undetermined	coIP+ M/S	Xiao, 2007, PNAS, 104, 12011
O43613	HCRTR1	Orexin receptor type 1	Membrane receptor	Direct	BRET	Dalrymple, 2011, JBC,286, 16726
O43614	HCRTR2	Orexin receptor type 2	Membrane receptor	Direct	BRET	Dalrymple, 2011, JBC,286, 16726
P08069	IGF1R	Insulin-like growth factor 1 receptor	Membrane receptor	Direct	coIP + inter FRET	Zheng, 2012, PNAS, 109, 7055
P08588	ADRB1	Beta-1 adrenergic receptor	Membrane receptor	Direct	Reconstituted complex	Shiina, 2000, JBC, 275, 29082
P14416	DRD2	D(2) dopamine receptor	Membrane receptor	Direct	GST-PD w purified barr	Macey, 2004, Mol. Pharmacol., 66, 1635
P20963	CD247	T-cell surface glycoprotein CD3 zeta chain	Membrane receptor	Direct	Reconstituted complex	Fernandez-Arenas, 2014, EMBO, 33, 559
P22888	LHCGR	Lutropin-choriogonadotropic hormone receptor	Membrane receptor	Direct	Reconstituted complex	Mukherjee, 2002, JBC, 277, 17916
P25105	PTAFR	Platelet-activating factor receptor	Membrane receptor	Direct	FRET	McLaughlin, 2006, J. Immunol., 176, 7039
P30518	AVPR2	Vasopressin V2 receptor	Membrane receptor	Direct	co-crystal	Shukla, 2013, Nature, 497, 137
P32239	CCKBR	Gastrin/cholecystokinin type B receptor	Membrane receptor	Direct	BRET	Magnan, 2011, JBC, 286, 6707
P41143	OPRD1	Delta-type opioid receptor	Membrane receptor	Direct	Reconstituted complex+SPR	Cen, 2001, J. Neurochem., 76, 1887
P41180	CASR	Extracellular calcium-sensing receptor	Membrane receptor	Direct	coIP + M2H	Pi, 2005, Mol. Endocrinol., 19, 1078
P43220	GLP1R	Glucagon-like peptide 1 receptor	Membrane receptor	Direct	BRET	Jorgensen, 2007, J Pharm. Exp Ther, 322, 148
P51681	CCR5	C-C chemokine receptor type 5	Membrane receptor	Direct	Reconstituted complex+SPR	Huttenrauch, 2002, JBC, 277, 30769
P61073	CXCR4	C-X-C chemokine receptor type 4	Membrane receptor	Direct	BRET	Busillo, 2010, JBC, 285, 7805
Q01717	TRHR	Thyrotropin-releasing hormone receptor	Membrane receptor	Direct	BRET	Hanyaloglu, 2002, JBC, 277, 50422
Q92847	GHSR	Growth hormone secretagogue receptor type 1	Membrane receptor	Direct	Reconstituted complex	Damian, 2012, J. Biol. Chem., 287, 3630
P35408	PTGER4	Prostaglandin E2 receptor EP4 subtype	Membrane receptor	Undetermined	coIP	Buchanan, 2006, PNAS, 103, 1492
P21917	DRD4	D4 dopamine receptor	Membrane receptor	Undetermined	coIP	Skieterska, 2016, Cell Signal, 28, 1001
Q8N6U8	GPR161	G protein-coupled receptor 161	Membrane receptor	Direct	BRET	Pal, 2016, JCB, 212, 861
P08172	CHRM2	Muscarinic acetylcholine receptor M2	Membrane receptor	Undetermined	coIP	Novi, 2005, PNAS,280, 19768
P20309	CHRM3	Muscarinic acetylcholine receptor M3	Membrane receptor	Undetermined	coIP	Novi, 2005, PNAS,280, 19768
P23945	FSHR	Follicle-stimulating hormone receptor	Membrane receptor	Undetermined	coIP	Marion, 2006, J. Endocrinol., 190, 341
P25025	CXCR2	C-X-C chemokine receptor type 2	Membrane receptor	Undetermined	coIP	Fan, 2001, Biochem., 40, 791
P25116	F2R	Proteinase-activated receptor 1	Membrane receptor	Undetermined	coIP	Kuo FT, 2006, Cell Signal, 18, 1914
P30556	AGTR1	Type-1 angiotensin II receptor	Membrane receptor	Undetermined	coIP	Qian, 2001, Mol. Endocrinol., 15, 1706
P46531	NOTCH1	Neurogenic locus notch homolog protein 1	Membrane receptor	Undetermined	coIP	Puca L, J. CellSci., 2013, 126, 4457
Q03431	PTH1R	Parathyroid hormone/parathyroid hormone-related peptide receptor	Membrane receptor	Undetermined	coIP	Gesty-Palmer2006, JBC, 281, 10856
Q13255	GRM1	Metabotropic glutamate receptor 1	Membrane receptor	Undetermined	coIP	Mundell, 2004, Biochem., 43, 7541-51
Q13324	CRHR2	Corticotropin-releasing factor receptor 2	Membrane receptor	Undetermined	coIP	Markovic, 2008, Mol. Endocrinol., 22, 689,
P05305	EDNRA	Endothelin-1 receptor	Membrane receptor	Undetermined	coIP	Rosano, 2009, PNAS, 106, 2806
Q96RI0	F2RL3	Proteinase-activated receptor 4	Membrane receptor	Undetermined	coIP	Li, 2011, JBC, 286, 3805
In consecutive columns are indicated the Uniprot gene ID, gene symbols used to construct the Cytoscape networks and the corresponding protein symbol, significant Gene Ontology terms, the type of interaction (direct or undetermined) depending on the type of experiment that has revealed it, and the primary related reference(s). In pink are highlighted the direct interactions and in grey, the protei…

## Sheet: Barr2Partners
Table S1. β-arrestin 2 binding partners.
Uniprot	Gene Symbol	Protein Name	GO term	Interaction	Experiment	Reference
Q9NYF8	BCLAF1	Bcl-2-associated transcription factor 1	Apoptosis	Undetermined	coIP+ M/S	Xiao, 2007, PNAS, 104, 12011
P11021	GRP78	78 kDa glucose-regulated protein	Apoptosis	Undetermined	coIP+ M/S	Xiao, 2007, PNAS, 104, 12011
Q9Y657	SPIN1	Spindlin-1	Cell cycle	Undetermined	coIP+ M/S	Xiao, 2007, PNAS, 104, 12011
Q5JUX0	SPIN3	Spindlin-3	Cell cycle	Undetermined	coIP+ M/S	Xiao, 2007, PNAS, 104, 12011
Q8TAQ2	SMARCC2	SWI/SNF complex subunit SMARCC2	Chromatin structure	Direct	Y2H	Stelzl, 2005, Cell, 122, 957
Q92522	H1FX	Histone H1x	Chromatin structure	Undetermined	coIP+ M/S	Xiao, 2007, PNAS, 104, 12011
P16104	H2AX	Histone H2AX	Chromatin structure	Undetermined	coIP+ M/S	Xiao, 2007, PNAS, 104, 12011
Q92769	HDAC2	Histone deacetylase 2	Chromatin structure	Undetermined	coIP+ M/S	Xiao, 2007, PNAS, 104, 12011
Q7Z4V5	HDGFRP2	Hepatoma-derived growth factor-related protein 2	Chromatin structure	Undetermined	coIP+ M/S	Xiao, 2007, PNAS, 104, 12011
Q02539	HIST1H1A	Histone H1.1	Chromatin structure	Undetermined	coIP+ M/S	Xiao, 2007, PNAS, 104, 12011
P16403	HIST1H1C	Histone H1.2	Chromatin structure	Undetermined	coIP+ M/S	Xiao, 2007, PNAS, 104, 12011
P23527	HIST1H2BO	Histone H2B type 1-O	Chromatin structure	Undetermined	coIP+ M/S	Xiao, 2007, PNAS, 104, 12011
Q8IUE6	HIST2H2AB	Histone H2A type 2-B	Chromatin structure	Undetermined	coIP+ M/S	Xiao, 2007, PNAS, 104, 12011
Q14739	LBR	Lamin-B receptor	Chromatin structure	Undetermined	coIP+ M/S	Xiao, 2007, PNAS, 104, 12011
P25205	MCM3	DNA replication licensing factor MCM3	Chromatin structure	Undetermined	coIP+ M/S	Xiao, 2007, PNAS, 104, 12011
P27694	RPA1	Replication protein A 70 kDa DNA-binding subunit	Chromatin structure	Undetermined	coIP+ M/S	Xiao, 2007, PNAS, 104, 12011
Q96EB6	SIRT1	NAD-dependent protein deacetylase sirtuin-1	Chromatin structure	Undetermined	coIP+ M/S	Amour 2013, MCB 33, 1487
P42166	TMPO	Lamina-associated polypeptide 2, isoform alpha	Chromatin structure	Undetermined	coIP+ M/S	Xiao, 2007, PNAS, 104, 12011
P13010	XRCC5	X-ray repair cross-complementing protein 5	Chromatin structure	Undetermined	coIP+ M/S	Xiao, 2007, PNAS, 104, 12011
P12956	XRCC6	X-ray repair cross-complementing protein 6	Chromatin structure	Undetermined	coIP+ M/S	Xiao, 2007, PNAS, 104, 12011
P21333	FLNA	Filamin-A	Cytoskeleton remodeling	Direct	coIP+ Y2H	Kim, 2005, JBC, 280, 12774
P53667	LIMK1	LIM domain kinase 1	Cytoskeleton remodeling	Direct	Reconstituted complex	Zoudilova, 2007,JBC, 282, 20634
Q12967	RALGDS	Ral guanine nucleotide dissociation stimulator	Cytoskeleton remodeling	Direct	Y2H	Bhattacharya, 2002, Nat. Cell Biol., 4, 547
Q96GD0	PDXP	Pyridoxal phosphate phosphatase	Cytoskeleton remodeling	Undetermined	coIP	Zoudilova, 2010, JBC, 285, 14318
P60709	ACTB	Actin, cytoplasmic 1	Cytoskeleton remodeling	Undetermined	coIP+ M/S	Xiao, 2007, PNAS, 104, 12011
P68032	ACTC1	Actin, alpha cardiac muscle 1	Cytoskeleton remodeling	Undetermined	coIP+ M/S	Xiao, 2007, PNAS, 104, 12011
P63267	ACTG2	Actin, gamma-enteric smooth muscle	Cytoskeleton remodeling	Undetermined	coIP+ M/S	Xiao, 2007, PNAS, 104, 12011
Q9BPX5	ARPC5L	Actin-related protein 2/3 complex subunit 5-like protein	Cytoskeleton remodeling	Undetermined	coIP+ M/S	Xiao, 2007, PNAS, 104, 12011
Q9UPA5	BSN	Protein bassoon	Cytoskeleton remodeling	Undetermined	coIP+ M/S	Xiao, 2007, PNAS, 104, 12011
P52907	CAPZA1	F-actin-capping protein subunit alpha-1	Cytoskeleton remodeling	Undetermined	coIP+ M/S	Xiao, 2007, PNAS, 104, 12011
P47755	CAPZA2	F-actin-capping protein subunit alpha-2	Cytoskeleton remodeling	Undetermined	coIP+ M/S	Xiao, 2007, PNAS, 104, 12011
P23528	CFL1	Cofilin-1	Cytoskeleton remodeling	Undetermined	coIP+ M/S	Xiao, 2007, PNAS, 104, 12011
Q14247	CTTN	Src substrate cortactin	Cytoskeleton remodeling	Undetermined	coIP+ M/S	Xiao, 2007, PNAS, 104, 12011
Q16643	DBN1	Drebrin	Cytoskeleton remodeling	Undetermined	coIP+ M/S	Xiao, 2007, PNAS, 104, 12011
Q14204	DYNC1H1	Cytoplasmic dynein 1 heavy chain 1	Cytoskeleton remodeling	Undetermined	coIP+ M/S	Xiao, 2007, PNAS, 104, 12011
Q9Y2J2	EPB41L3	Band 4.1-like protein 3	Cytoskeleton remodeling	Undetermined	coIP+ M/S	Xiao, 2007, PNAS, 104, 12011
P06396	GSN	Gelsolin	Cytoskeleton remodeling	Undetermined	coIP+ M/S	Xiao, 2007, PNAS, 104, 12011
Q9UHB6	LIMA1	LIM domain and actin-binding protein 1	Cytoskeleton remodeling	Undetermined	coIP+ M/S	Xiao, 2007, PNAS, 104, 12011
P46821	MAP1B	Microtubule-associated protein 1B	Cytoskeleton remodeling	Undetermined	coIP+ M/S	Xiao, 2007, PNAS, 104, 12011
P35580	MYH10	Myosin-10	Cytoskeleton remodeling	Undetermined	coIP+ M/S	Xiao, 2007, PNAS, 104, 12011
P35579	MYH9	Myosin-9	Cytoskeleton remodeling	Undetermined	coIP+ M/S	Xiao, 2007, PNAS, 104, 12011
P60660	MYL6	Myosin light polypeptide 6	Cytoskeleton remodeling	Undetermined	coIP+ M/S	Xiao, 2007, PNAS, 104, 12011
O00159	MYO1C	Unconventional myosin-Ic	Cytoskeleton remodeling	Undetermined	coIP+ M/S	Xiao, 2007, PNAS, 104, 12011
Q13813	SPTAN1	Spectrin alpha chain, non-erythrocytic 1	Cytoskeleton remodeling	Undetermined	coIP+ M/S	Xiao, 2007, PNAS, 104, 12011
Q01082	SPTBN1	Spectrin beta chain, non-erythrocytic 1	Cytoskeleton remodeling	Undetermined	coIP+ M/S	Xiao, 2007, PNAS, 104, 12011
Q9NYL9	TMOD3	Tropomodulin-3	Cytoskeleton remodeling	Undetermined	coIP+ M/S	Xiao, 2007, PNAS, 104, 12011
Q71U36	TUBA1A	Tubulin alpha-1A chain	Cytoskeleton remodeling	Undetermined	coIP+ M/S	Xiao, 2007, PNAS, 104, 12011
Q9BQE3	TUBA1C	Tubulin alpha-1C chain	Cytoskeleton remodeling	Undetermined	coIP+ M/S	Xiao, 2007, PNAS, 104, 12011
Q13748	TUBA2	Tubulin alpha-3C/D chain	Cytoskeleton remodeling	Undetermined	coIP+ M/S	Xiao, 2007, PNAS, 104, 12011
P68366	TUBA4A	Tubulin alpha-4A chain	Cytoskeleton remodeling	Undetermined	coIP+ M/S	Xiao, 2007, PNAS, 104, 12011
Q9NY65	TUBA8	Tubulin alpha-8 chain	Cytoskeleton remodeling	Undetermined	coIP+ M/S	Xiao, 2007, PNAS, 104, 12011
Q13885	TUBB2A	Tubulin beta-2A chain	Cytoskeleton remodeling	Undetermined	coIP+ M/S	Xiao, 2007, PNAS, 104, 12011
Q13509	TUBB3	Tubulin beta-3 chain	Cytoskeleton remodeling	Undetermined	coIP+ M/S	Xiao, 2007, PNAS, 104, 12011
P04350	TUBB4A	Tubulin beta-4A chain	Cytoskeleton remodeling	Undetermined	coIP+ M/S	Xiao, 2007, PNAS, 104, 12011
P68371	TUBB4B	Tubulin beta-4B chain	Cytoskeleton remodeling	Undetermined	coIP+ M/S	Xiao, 2007, PNAS, 104, 12011
Q9Y496	KIF3A	Kinesin-like protein KIF3A	Cytoskeleton remodeling	Undetermined	coIP	Kim, 2016, Sci Rep, 6, 32770
P08670	VIM	Vimentin	Cytoskeleton remodeling	Undetermined	coIP+ M/S	Xiao, 2007, PNAS, 104, 12011
Q9C000	NLRP1	NACHT, LRR and PYD domains-containing protein 1	Intracellular receptor	Undetermined	coIP	Yan, 2013, Immunity, 38, 1154
Q96P20	NLRP3	NACHT, LRR and PYD domains-containing protein 3	Intracellular receptor	Undetermined	coIP	Yan, 2013, Immunity, 38, 1154
Q14940	SLC9A5	Sodium/hydrogen exchanger 5	Ion channel	Direct	Y2H	Szabo, 2005, PNAS, 102, 2790
O00299	CLIC1	Chloride intracellular channel protein 1	Ion channel	Undetermined	coIP+ M/S	Xiao, 2007, PNAS, 104, 12011
P54105	CLNS1A	Methylosome subunit pICln	Ion channel	Undetermined	coIP+ M/S	Xiao, 2007, PNAS, 104, 12011
Q14722	KCNAB1	Voltage-gated potassium channel subunit beta-1	Ion channel	Undetermined	coIP+ M/S	Xiao, 2007, PNAS, 104, 12011
Q9HBA0	TRPV4	Transient receptor potential cation channel subfamily V member 4	Ion channel	Undetermined	coIP+ M/S	Xiao, 2007, PNAS, 104, 12011
Q9GZT9	EGLN1	Egl nine homolog 1	Metabolism	Direct	Reconstituted complex	Yan, 2011, J. Cell. Mol. Med., 15, 2712
P35228	NOS2	Nitric oxide synthase, inducible	Metabolism	Direct	coIP+inter-FRET	Nishida, 2011, PNAS, 108, 6662
P41222	PTGDS	Prostaglandin-H2 D-isomerase	Metabolism	Direct	Y2H	Xiao, 2007, PNAS, 104, 12011; Mathurin, 2011, JBC, 286, 2696
Q15185	PTGES3	Prostaglandin E synthase 3	Metabolism	Undetermined	coIP	Kendall, 2011, JBC, 286, 19880
P17812	CTPS1	CTP synthase 1	Metabolism	Undetermined	coIP+ M/S	Xiao, 2007, PNAS, 104, 12011
Q92499	DDX1	ATP-dependent RNA helicase DDX1	Metabolism	Undetermined	coIP+ M/S	Xiao, 2007, PNAS, 104, 12011
P49327	FASN	Fatty acid synthase	Metabolism	Undetermined	coIP+ M/S	Xiao, 2007, PNAS, 104, 12011
P04406	GAPDH	Glyceraldehyde-3-phosphate dehydrogenase	Metabolism	Undetermined	coIP+ M/S	Xiao, 2007, PNAS, 104, 12011
P41227	NAA10	N-alpha-acetyltransferase 10	Metabolism	Undetermined	coIP+ M/S	Xiao, 2007, PNAS, 104, 12011
P07237	P4HB	Protein disulfide-isomerase	Metabolism	Undetermined	coIP+ M/S	Xiao, 2007, PNAS, 104, 12011
Q16875	PFKFB3	6-phosphofructo-2-kinase/fructose-2,6-bisphosphatase 3	Metabolism	Undetermined	coIP+ M/S	Xiao, 2007, PNAS, 104, 12011
P14618	PKM	Pyruvate kinase PKM	Metabolism	Undetermined	coIP+ M/S	Xiao, 2007, PNAS, 104, 12011
P62937	PPIA	Peptidyl-prolyl cis-trans isomerase A	Metabolism	Undetermined	coIP+ M/S	Xiao, 2007, PNAS, 104, 12011
P04844	RPN2	Dolichyl-diphosphooligosaccharide--protein glycosyltransferase subunit 2	Metabolism	Undetermined	coIP+ M/S	Xiao, 2007, PNAS, 104, 12011
P31040	SDHA	Succinate dehydrogenase [ubiquinone] flavoprotein subunit, mitochondrial	Metabolism	Undetermined	coIP+ M/S	Xiao, 2007, PNAS, 104, 12011
P55072	VCP	Transitional endoplasmic reticulum ATPase	Metabolism	Undetermined	coIP+ M/S	Xiao, 2007, PNAS, 104, 12011
Q07021	C1QBP	Complement component 1 Q subcomponent-binding protein, mitochondrial	Multifunctional	Undetermined	coIP+ M/S	Xiao, 2007, PNAS, 104, 12011
Q14222	EEF1A	EEF1A protein	Protein biosynthesis	Undetermined	coIP+ M/S	Xiao, 2007, PNAS, 104, 12011
Q504Z0	EEF1A1	EEF1A1 protein	Protein biosynthesis	Undetermined	coIP+ M/S	Xiao, 2007, PNAS, 104, 12011
Q05639	EEF1A2	Elongation factor 1-alpha 2	Protein biosynthesis	Undetermined	coIP+ M/S	Xiao, 2007, PNAS, 104, 12011
P13639	EEF2	Elongation factor 2	Protein biosynthesis	Undetermined	coIP+ M/S	Xiao, 2007, PNAS, 104, 12011
P23588	EIF4B	Eukaryotic translation initiation factor 4B	Protein biosynthesis	Undetermined	coIP+ M/S	Xiao, 2007, PNAS, 104, 12011
Q9NZI8	IGF2BP1	Insulin-like growth factor 2 mRNA-binding protein 1	Protein biosynthesis	Undetermined	coIP+ M/S	Xiao, 2007, PNAS, 104, 12011
Q8N983	MRPL43	39S ribosomal protein L43, mitochondrial	Protein biosynthesis	Undetermined	coIP+M/S	Ewing, 2007, Mol. Syst. Biol., 3, 89
Q9H9J2	MRPL44	39S ribosomal protein L44, mitochondrial	Protein biosynthesis	Undetermined	coIP+M/S	Ewing, 2007, Mol. Syst. Biol., 3, 89
P11940	PABPC1	Polyadenylate-binding protein 1	Protein biosynthesis	Undetermined	coIP+ M/S	Xiao, 2007, PNAS, 104, 12011
O00541	PES1	Pescadillo homolog	Protein biosynthesis	Undetermined	coIP+M/S	Ewing, 2007, Mol. Syst. Biol., 3, 89
P62913	RPL11	60S ribosomal protein L11	Protein biosynthesis	Undetermined	coIP+ M/S	Xiao, 2007, PNAS, 104, 12011
P30050	RPL12	60S ribosomal protein L12	Protein biosynthesis	Undetermined	coIP+ M/S	Xiao, 2007, PNAS, 104, 12011
P50914	RPL14	60S ribosomal protein L14	Protein biosynthesis	Undetermined	coIP+ M/S	Xiao, 2007, PNAS, 104, 12011
P61313	RPL15	60S ribosomal protein L15	Protein biosynthesis	Undetermined	coIP+ M/S	Xiao, 2007, PNAS, 104, 12011
Q07020	RPL18	60S ribosomal protein L18	Protein biosynthesis	Undetermined	coIP+ M/S	Xiao, 2007, PNAS, 104, 12011
P84098	RPL19	60S ribosomal protein L19	Protein biosynthesis	Undetermined	coIP+ M/S	Xiao, 2007, PNAS, 104, 12011
P46778	RPL21	60S ribosomal protein L21	Protein biosynthesis	Undetermined	coIP+ M/S	Xiao, 2007, PNAS, 104, 12011
P35268	RPL22	60S ribosomal protein L22	Protein biosynthesis	Undetermined	coIP+ M/S	Xiao, 2007, PNAS, 104, 12011
P61254	RPL26	60S ribosomal protein L26	Protein biosynthesis	Undetermined	coIP+ M/S	Xiao, 2007, PNAS, 104, 12011
P46779	RPL28	60S ribosomal protein L28	Protein biosynthesis	Undetermined	coIP+ M/S	Xiao, 2007, PNAS, 104, 12011
P39023	RPL3	60S ribosomal protein L3	Protein biosynthesis	Undetermined	coIP+ M/S	Xiao, 2007, PNAS, 104, 12011
P62888	RPL30	60S ribosomal protein L30	Protein biosynthesis	Undetermined	coIP+ M/S	Xiao, 2007, PNAS, 104, 12011
P62899	RPL31	60S ribosomal protein L31	Protein biosynthesis	Undetermined	coIP+ M/S	Xiao, 2007, PNAS, 104, 12011
P42766	RPL35	60S ribosomal protein L35	Protein biosynthesis	Undetermined	coIP+ M/S	Xiao, 2007, PNAS, 104, 12011
P18077	RPL35A	60S ribosomal protein L35a	Protein biosynthesis	Undetermined	coIP+ M/S	Xiao, 2007, PNAS, 104, 12011
Q9Y3U8	RPL36	60S ribosomal protein L36	Protein biosynthesis	Undetermined	coIP+ M/S	Xiao, 2007, PNAS, 104, 12011
P36578	RPL4	60S ribosomal protein L4	Protein biosynthesis	Undetermined	coIP+ M/S	Xiao, 2007, PNAS, 104, 12011
Q02878	RPL6	60S ribosomal protein L6	Protein biosynthesis	Undetermined	coIP+ M/S	Xiao, 2007, PNAS, 104, 12011
P18124	RPL7	60S ribosomal protein L7	Protein biosynthesis	Undetermined	coIP+ M/S	Xiao, 2007, PNAS, 104, 12011
P62424	RPL7A	60S ribosomal protein L7a	Protein biosynthesis	Undetermined	coIP+ M/S	Xiao, 2007, PNAS, 104, 12011
Q6DKI1	RPL7L1	60S ribosomal protein L7-like 1	Protein biosynthesis	Undetermined	coIP+M/S	Ewing, 2007, Mol. Syst. Biol., 3, 89
P05388	RPLP0	60S acidic ribosomal protein P0	Protein biosynthesis	Undetermined	coIP+ M/S	Xiao, 2007, PNAS, 104, 12011
P05386	RPLP1	60S acidic ribosomal protein P1	Protein biosynthesis	Undetermined	coIP+ M/S	Xiao, 2007, PNAS, 104, 12011
P05387	RPLP2	60S acidic ribosomal protein P2	Protein biosynthesis	Undetermined	coIP+ M/S	Xiao, 2007, PNAS, 104, 12011
P62277	RPS13	40S ribosomal protein S13	Protein biosynthesis	Undetermined	coIP+ M/S	Xiao, 2007, PNAS, 104, 12011
P08708	RPS17	40S ribosomal protein S17	Protein biosynthesis	Undetermined	coIP+ M/S	Xiao, 2007, PNAS, 104, 12011
P39019	RPS19	40S ribosomal protein S19	Protein biosynthesis	Undetermined	coIP+ M/S	Xiao, 2007, PNAS, 104, 12011
P23396	RPS3	40S ribosomal protein S3	Protein biosynthesis	Undetermined	coIP+ M/S	Xiao, 2007, PNAS, 104, 12011
P61247	RPS3A	40S ribosomal protein S3a	Protein biosynthesis	Undetermined	coIP+ M/S	Xiao, 2007, PNAS, 104, 12011
P62701	RPS4X	40S ribosomal protein S4, X isoform	Protein biosynthesis	Undetermined	coIP+ M/S	Xiao, 2007, PNAS, 104, 12011
P62753	RPS6	40S ribosomal protein S6	Protein biosynthesis	Undetermined	coIP+ M/S	Xiao, 2007, PNAS, 104, 12011
P62081	RPS7	40S ribosomal protein S7	Protein biosynthesis	Undetermined	coIP+ M/S	Xiao, 2007, PNAS, 104, 12011
P62241	RPS8	40S ribosomal protein S8	Protein biosynthesis	Undetermined	coIP+ M/S	Xiao, 2007, PNAS, 104, 12011
O60260	PARK2	E3 ubiquitin-protein ligase parkin	Proteolysis	Direct	Reconstituted complex + fluo anisotropy	Ahmed, 2011, Biochem., 50 3749
Q9C026	TRIM9	E3 ubiquitin-protein ligase TRIM9	Proteolysis	Direct	Y2H	Bell 2009, Plos Genet., 5, e1000414
P07384	CAPN1	Calpain-1 catalytic subunit	Proteolysis	Undetermined	coIP+ M/S	Xiao, 2007, PNAS, 104, 12011
Q96J02	ITCH	E3 ubiquitin-protein ligase Itchy homolog	Proteolysis	Undetermined	coIP	Shenoy, 2008, JBC, 283, 22166
Q93034	CUL5	Cullin-5	Proteolysis	Undetermined	coIP+ M/S	Xiao, 2007, PNAS, 104, 12011
Q13618	CUL3	Cullin-3	Proteolysis	Undetermined	coIP	Skieterska, 2016, Cell Signal, 28, 1001
Q53G59	KLHL12	Kelch-like protein 12	Proteolysis	Undetermined	coIP	Rondou 2010, Cell Signal, 22, 900; Skieterska, 2016, Cell Signal, 28, 1001
Q5RKT7	RPS27A	Ribosomal protein S27a	Proteolysis	Undetermined	coIP+ M/S	Xiao, 2007, PNAS, 104, 12011
Q9UNE7	STUB1	E3 ubiquitin-protein ligase CHIP	Proteolysis	Undetermined	coIP	Zhang, 2009, Cell Signal., 21, 1195
P62987	UBA52	Ubiquitin-60S ribosomal protein L40	Proteolysis	Undetermined	coIP+ M/S	Xiao, 2007, PNAS, 104, 12011
Q5U5U6	UBB	Ubiquitin B	Proteolysis	Undetermined	coIP+ M/S	Xiao, 2007, PNAS, 104, 12011
O95071	UBR5	E3 ubiquitin-protein ligase UBR5	Proteolysis	Undetermined	coIP+ M/S	Xiao, 2007, PNAS, 104, 12011
Q14137	BOP1	Ribosome biogenesis protein BOP1	RNA processing	Undetermined	coIP+M/S	Ewing, 2007, Mol. Syst. Biol., 3, 89
Q96GQ7	DDX27	Probable ATP-dependent RNA helicase DDX27	RNA processing	Undetermined	coIP+M/S	Ewing, 2007, Mol. Syst. Biol., 3, 89
O00571	DDX3X	ATP-dependent RNA helicase DDX3X	RNA processing	Undetermined	coIP+ M/S	Xiao, 2007, PNAS, 104, 12011
P17844	DDX5	Probable ATP-dependent RNA helicase DDX5	RNA processing	Undetermined	coIP+ M/S	Xiao, 2007, PNAS, 104, 12011
O43143	DHX15	Pre-mRNA-splicing factor ATP-dependent RNA helicase DHX15	RNA processing	Undetermined	coIP+ M/S	Xiao, 2007, PNAS, 104, 12011
O60832	DKC1	H/ACA ribonucleoprotein complex subunit 4	RNA processing	Undetermined	coIP+ M/S	Xiao, 2007, PNAS, 104, 12011
Q15029	EFTUD2	116 kDa U5 small nuclear ribonucleoprotein component	RNA processing	Undetermined	coIP+ M/S	Xiao, 2007, PNAS, 104, 12011
P22087	FBL	rRNA 2'-O-methyltransferase fibrillarin	RNA processing	Undetermined	coIP+ M/S	Xiao, 2007, PNAS, 104, 12011
Q13151	HNRNPA0	Heterogeneous nuclear ribonucleoprotein A0	RNA processing	Undetermined	coIP+ M/S	Xiao, 2007, PNAS, 104, 12011
P09651	HNRNPA1	Heterogeneous nuclear ribonucleoprotein A1	RNA processing	Undetermined	coIP+ M/S	Xiao, 2007, PNAS, 104, 12011
P22626	HNRNPA2B1	Heterogeneous nuclear ribonucleoproteins A2/B1	RNA processing	Undetermined	coIP+ M/S	Xiao, 2007, PNAS, 104, 12011
P07910	HNRNPC	Heterogeneous nuclear ribonucleoproteins C1/C2	RNA processing	Undetermined	coIP+ M/S	Xiao, 2007, PNAS, 104, 12011
Q14103	HNRNPD	Heterogeneous nuclear ribonucleoprotein D0	RNA processing	Undetermined	coIP+ M/S	Xiao, 2007, PNAS, 104, 12011
P52597	HNRNPF	Heterogeneous nuclear ribonucleoprotein F	RNA processing	Undetermined	coIP+ M/S	Xiao, 2007, PNAS, 104, 12011
P31943	HNRNPH1	Heterogeneous nuclear ribonucleoprotein H	RNA processing	Undetermined	coIP+ M/S	Xiao, 2007, PNAS, 104, 12011
P55795	HNRNPH2	Heterogeneous nuclear ribonucleoprotein H2	RNA processing	Undetermined	coIP+ M/S	Xiao, 2007, PNAS, 104, 12011
P61978	HNRNPK	Heterogeneous nuclear ribonucleoprotein K	RNA processing	Undetermined	coIP+ M/S	Xiao, 2007, PNAS, 104, 12011
O43390	HNRNPR	Heterogeneous nuclear ribonucleoprotein R	RNA processing	Undetermined	coIP+ M/S	Xiao, 2007, PNAS, 104, 12011
Q00839	HNRNPU	Heterogeneous nuclear ribonucleoprotein U	RNA processing	Undetermined	coIP+ M/S	Xiao, 2007, PNAS, 104, 12011
P52272	HNRPM	Heterogeneous nuclear ribonucleoprotein M	RNA processing	Undetermined	coIP+ M/S	Xiao, 2007, PNAS, 104, 12011
P19338	NCL	Nucleolin	RNA processing	Undetermined	coIP+ M/S	Xiao, 2007, PNAS, 104, 12011
Q15233	NONO	Non-POU domain-containing octamer-binding protein	RNA processing	Undetermined	coIP+ M/S	Xiao, 2007, PNAS, 104, 12011
Q9NPE3	NOP10	H/ACA ribonucleoprotein complex subunit 3	RNA processing	Undetermined	coIP+ M/S	Xiao, 2007, PNAS, 104, 12011
O00567	NOP56	Nucleolar protein 56	RNA processing	Undetermined	coIP+ M/S	Xiao, 2007, PNAS, 104, 12011
Q08J23	NSUN2	tRNA (cytosine(34)-C(5))-methyltransferase	RNA processing	Undetermined	coIP+ M/S	Xiao, 2007, PNAS, 104, 12011
Q9H361	PABPC3	Polyadenylate-binding protein 3	RNA processing	Undetermined	coIP+ M/S	Xiao, 2007, PNAS, 104, 12011
Q13310	PABPC4	Polyadenylate-binding protein 4	RNA processing	Undetermined	coIP+ M/S	Xiao, 2007, PNAS, 104, 12011
P26599	PTBP1	Polypyrimidine tract-binding protein 1	RNA processing	Undetermined	coIP+ M/S	Xiao, 2007, PNAS, 104, 12011
P98175	RBM10	RNA-binding protein 10	RNA processing	Undetermined	coIP+ M/S	Xiao, 2007, PNAS, 104, 12011
Q8NC51	SERBP1	Plasminogen activator inhibitor 1 RNA-binding protein	RNA processing	Undetermined	coIP+ M/S	Xiao, 2007, PNAS, 104, 12011
O75533	SF3B1	Splicing factor 3B subunit 1	RNA processing	Undetermined	coIP+ M/S	Xiao, 2007, PNAS, 104, 12011
Q13435	SF3B2	Splicing factor 3B subunit 2	RNA processing	Undetermined	coIP+ M/S	Xiao, 2007, PNAS, 104, 12011
Q15393	SF3B3	Splicing factor 3B subunit 3	RNA processing	Undetermined	coIP+ M/S	Xiao, 2007, PNAS, 104, 12011
P23246	SFPQ	Splicing factor, proline- and glutamine-rich	RNA processing	Undetermined	coIP+ M/S	Xiao, 2007, PNAS, 104, 12011
P62314	SNRPD1	Small nuclear ribonucleoprotein Sm D1	RNA processing	Undetermined	coIP+ M/S	Xiao, 2007, PNAS, 104, 12011
P62316	SNRPD2	Small nuclear ribonucleoprotein Sm D2	RNA processing	Undetermined	coIP+ M/S	Xiao, 2007, PNAS, 104, 12011
Q9UQ35	SRRM2	Serine/arginine repetitive matrix protein 2	RNA processing	Undetermined	coIP+ M/S	Xiao, 2007, PNAS, 104, 12011
O76061	STC2	Stanniocalcin-2	Secreted protein	Direct	Y2H	Stelzl, 2005, Cell, 122, 957
Q9H3K6	BOLA2B	BolA-like protein 2	Secreted protein	Undetermined	coIP+ M/S	Xiao, 2007, PNAS, 104, 12011
P05814	CSN2	Beta-casein	Secreted protein	Undetermined	coIP+ M/S	Xiao, 2007, PNAS, 104, 12011
P81605	DCD	Dermcidin	Secreted protein	Undetermined	coIP+ M/S	Xiao, 2007, PNAS, 104, 12011
Q99490	AGAP2	Arf-GAP with GTPase, ANK repeat and PH domain-containing protein 2	Signaling	Direct	Reconstituted complex	Wu, 2013, Biochem. J., 452, 411
P31749	AKT1	RAC-alpha serine/threonine-protein kinase	Signaling	Direct	Reconstituted complex	Beaulieu, 2008, Cell, 132, 125
Q9Y243	AKT3	RAC-gamma serine/threonine-protein kinase	Signaling	Direct	Y2H	Bell 2009, Plos Genet., 5, e1000414
P49407	ARRB1	Beta-arrestin-1	Signaling	Direct	Y2H	Storez, 2005, JBC, 280, 40210
P32121	ARRB2	Beta-arrestin-2	Signaling	Direct	FRET+coIP	Xu, 2008, Biochem.J., 413, 51
P62158	CALM1	Calmodulin	Signaling	Direct	Reconstituted complex+coIP	Wu, 2006, J Mol Biol, 364, 955
P60953	CDC42	Cell division control protein 42 homolog	Signaling	Direct	Y2H	Bandyopadhyay, 2011, Nat.Methods, 7, 801
P19784	CSNK2A2	Casein kinase II subunit alpha'	Signaling	Direct	Reconstituted complex	Kim 2002, JBC, 277, 16837
P45985	MAP2K4	Dual specificity mitogen-activated protein kinase kinase 4	Signaling	Direct	Peptide scanning	Li, 2009, FEBS Lett., 583, 3310
O14733	MAP2K7	Dual specificity mitogen-activated protein kinase kinase 7	Signaling	Direct	Reconstituted complex	Zhan, 2013, JBC, 288, 28535
Q99683	MAP3K5	Mitogen-activated protein kinase kinase kinase 5	Signaling	Direct	Peptide scanning	Li, 2009, FEBS Lett., 583, 3310
P28482	MAPK1	Mitogen-activated protein kinase 1	Signaling	Direct	peptide scanning	Xu, 2008, Biochem.J., 413, 51
P53779	MAPK10	Mitogen-activated protein kinase 10	Signaling	Direct	Peptide scanning	Li, 2009, FEBS Lett., 583, 3310
P45983	MAPK8	Mitogen-activated protein kinase 8	Signaling	Direct	Reconstituted complex	Kook, 2013, JBC, 288, 37332
P45984	MAPK9	Mitogen-activated protein kinase 9	Signaling	Direct	Reconstituted complex	Kook, 2013, JBC, 288, 37332
Q00987	MDM2	E3 ubiquitin-protein ligase Mdm2	Signaling	Direct	FLIM	Boularan, 2007,PNAS, 104, 18061; Shenoy, 2001, Science, 294, 1307
P25963	NFKBIA	NF-kappa-B inhibitor alpha	Signaling	Direct	Y2H + reconstituted complex	Gao, 2004,Mol. Cell, 14, 303
Q08499	PDE4D	cAMP-specific 3',5'-cyclic phosphodiesterase 4D	Signaling	Direct	Y2H	Bolger, 2003, JBC, 278, 49230
P42336	PIK3CA	Phosphatidylinositol 4,5-bisphosphate 3-kinase catalytic subunit alpha isoform	Signaling	Direct	Reconstituted complex	Wang, 2007, Biochem. J., 408, 221
P42338	PIK3CB	Phosphatidylinositol 4,5-bisphosphate 3-kinase catalytic subunit beta isoform	Signaling	Direct	Reconstituted complex	Wang, 2007, Biochem. J., 408, 221
P60484	PTEN	Phosphatidylinositol 3,4,5-trisphosphate 3-phosphatase and dual-specificity protein phosphatase PTEN	Signaling	Direct	Reconstituted complex + Y2H	Lima-Fernandes, 2011, 30, 2557
O95398	RAPGEF3	Rap guanine nucleotide exchange factor 3	Signaling	Direct	Peptide scanning+coIP	Berthouze-Duquesnes, 2013, Cell Sign, 25, 970
Q9Y4K3	TRAF6	TNF receptor-associated factor 6	Signaling	Direct	Reconstituted complex	Wang, 2006, Nat. Immunol., 7, 139
P07355	ANXA2	Annexin A2	Signaling	Undetermined	coIP+ M/S	Xiao, 2007, PNAS, 104, 12011
Q68EM7	ARHGAP17	Rho GTPase-activating protein 17	Signaling	Undetermined	coIP+ M/S	Xiao, 2007, PNAS, 104, 12011
Q8NI19	ARHGAP21	Rho GTPase-activating protein 21	Signaling	Undetermined	coIP+ M/S	Xiao, 2007, PNAS, 104, 12011
O15085	ARHGEF11	Rho guanine nucleotide exchange factor 11	Signaling	Undetermined	coIP+ M/S	Xiao, 2007, PNAS, 104, 12011
Q9NZN5	ARHGEF12	Rho guanine nucleotide exchange factor 12	Signaling	Undetermined	coIP+ M/S	Xiao, 2007, PNAS, 104, 12011
Q15052	ARHGEF6	Rho guanine nucleotide exchange factor 6	Signaling	Undetermined	coIP+ M/S	Xiao, 2007, PNAS, 104, 12011
P36575	ARR3	Arrestin-C	Signaling	Undetermined	coIP+ M/S	Xiao, 2007, PNAS, 104, 12011
Q8N5I2	ARRDC1	Arrestin domain-containing protein 1	Signaling	Undetermined	coIP	Puca L, J. CellSci., 2013, 126, 4457
Q8N553	CAMK2D	Calcium/calmodulin-dependent protein kinase type II subunit delta	Signaling	Undetermined	coIP+ M/S	Xiao, 2007, PNAS, 104, 12011
Q14004	CDK13	Cyclin-dependent kinase 13	Signaling	Undetermined	coIP+ M/S	Xiao, 2007, PNAS, 104, 12011
Q00526	CDK3	Cyclin-dependent kinase 3	Signaling	Undetermined	coIP+ M/S	Xiao, 2007, PNAS, 104, 12011
P11802	CDK4	Cyclin-dependent kinase 4	Signaling	Undetermined	coIP+ M/S	Xiao, 2007, PNAS, 104, 12011
P50613	CDK7	Cyclin-dependent kinase 7	Signaling	Undetermined	coIP+ M/S	Xiao, 2007, PNAS, 104, 12011
O15111	CHUK	Inhibitor of nuclear factor kappa-B kinase subunit alpha	Signaling	Undetermined	coIP+ M/S	Xiao, 2007, PNAS, 104, 12011
Q8N752	CSNK1A1L	Casein kinase I isoform alpha-like	Signaling	Undetermined	coIP+ M/S	Xiao, 2007, PNAS, 104, 12011
P68400	CSNK2A1	Casein kinase II subunit alpha	Signaling	Undetermined	coIP+ M/S	Xiao, 2007, PNAS, 104, 12011
P35221	CTNNA1	Catenin alpha-1	Signaling	Undetermined	coIP+ M/S	Xiao, 2007, PNAS, 104, 12011
O60716	CTNND1	Catenin delta-1	Signaling	Undetermined	coIP+ M/S	Xiao, 2007, PNAS, 104, 12011
P52429	DGKE	Diacylglycerol kinase epsilon	Signaling	Undetermined	coIP+ M/S	Xiao, 2007, PNAS, 104, 12011
Q13574	DGKZ	Diacylglycerol kinase zeta	Signaling	Undetermined	coIP+ M/S	Xiao, 2007, PNAS, 104, 12011
Q9BY84	DUSP16	Dual specificity protein phosphatase 16	Signaling	Undetermined	GST pull-down+coIP	Willoughby, 2005, JBC, 280, 25651
Q9P2K8	EIF2AK4	Eukaryotic translation initiation factor 2-alpha kinase 4	Signaling	Undetermined	coIP+ M/S	Xiao, 2007, PNAS, 104, 12011
Q9UN86	G3BP2	Ras GTPase-activating protein-binding protein 2	Signaling	Undetermined	coIP+ M/S	Xiao, 2007, PNAS, 104, 12011
P49840	GSK3A	Glycogen synthase kinase-3 alpha	Signaling	Undetermined	GST pull-down	Beaulieu, 2005, Cell, 122, 261
P49841	GSK3B	Glycogen synthase kinase-3 beta	Signaling	Undetermined	GST pull-down	Beaulieu, 2005, Cell, 122, 261
Q02750	MAP2K1	Dual specificity mitogen-activated protein kinase kinase 1	Signaling	Undetermined	coIP	Luttrell, 2001, PNAS, 98, 2449
Q13233	MAP3K1	Mitogen-activated protein kinase kinase kinase 1	Signaling	Undetermined	coIP+ M/S	Xiao, 2007, PNAS, 104, 12011
Q99558	MAP3K14	Mitogen-activated protein kinase kinase kinase 14	Signaling	Undetermined	coIP+ M/S	Xiao, 2007, PNAS, 104, 12011
O43318	MAP3K7	Mitogen-activated protein kinase kinase kinase 7	Signaling	Undetermined	coIP+ M/S	Xiao, 2007, PNAS, 104, 12011
P27361	MAPK3	Mitogen-activated protein kinase 3	Signaling	Undetermined	coIP	Kuo FT, 2006, Cell Signal, 18, 1916
P55196	MLLT4	Afadin	Signaling	Undetermined	coIP+ M/S	Xiao, 2007, PNAS, 104, 12011
Q9H8S9	MOB1A	MOB kinase activator 1A	Signaling	Undetermined	coIP+ M/S	Xiao, 2007, PNAS, 104, 12011
Q9P286	PAK7	Serine/threonine-protein kinase PAK 7	Signaling	Undetermined	coIP+ M/S	Xiao, 2007, PNAS, 104, 12011
P46019	PHKA2	Phosphorylase b kinase regulatory subunit alpha, liver isoform	Signaling	Undetermined	coIP+ M/S	Xiao, 2007, PNAS, 104, 12011
O00443	PIK3C2A	Phosphatidylinositol 4-phosphate 3-kinase C2 domain-containing subunit alpha	Signaling	Undetermined	coIP+ M/S	Xiao, 2007, PNAS, 104, 12011
Q99755	PIP5K1A	Phosphatidylinositol 4-phosphate 5-kinase type-1 alpha	Signaling	Undetermined	coIP	Nelson, 2008, JBC, 283, 21093
P35813	PPM1A	Protein phosphatase 1A	Signaling	Undetermined	coIP+ M/S	Xiao, 2007, PNAS, 104, 12011
O75688	PPM1B	Protein phosphatase 1B	Signaling	Undetermined	coIP+ M/S	Xiao, 2007, PNAS, 104, 12011
O14974	PPP1R12A	Protein phosphatase 1 regulatory subunit 12A	Signaling	Undetermined	coIP+ M/S	Xiao, 2007, PNAS, 104, 12011
P67775	PPP2CA	Serine/threonine-protein phosphatase 2A catalytic subunit alpha isoform	Signaling	Undetermined	GST pull-down+coIP	Beaulieu, 2005, Cell, 122, 261
P30153	PPP2R1A	Serine/threonine-protein phosphatase 2A 65 kDa regulatory subunit A alpha isoform	Signaling	Undetermined	coIP+ M/S	Xiao, 2007, PNAS, 104, 12011
Q13362	PPP2R5C	Serine/threonine-protein phosphatase 2A 56 kDa regulatory subunit gamma isoform	Signaling	Undetermined	GST pull-down+coIP	Beaulieu, 2005, Cell, 122, 261
Q99873	PRMT1	Protein arginine N-methyltransferase 1	Signaling	Undetermined	coIP+ M/S	Xiao, 2007, PNAS, 104, 12011
Q13523	PRPF4B	Serine/threonine-protein kinase PRP4 homolog	Signaling	Undetermined	coIP+ M/S	Xiao, 2007, PNAS, 104, 12011
P29350	PTPN6	Tyrosine-protein phosphatase non-receptor type 6	Signaling	Undetermined	coIP	Yu, 2008, Nat. Immunol. ; Lodeiro, 2011, Mol. Biol. Cell, 22, 4182
P04049	RAF1	RAF proto-oncogene serine/threonine-protein kinase	Signaling	Undetermined	coIP	Luttrell, 2001, PNAS, 98, 2449
P46060	RANGAP1	Ran GTPase-activating protein 1	Signaling	Undetermined	coIP+ M/S	Xiao, 2007, PNAS, 104, 12011
P06702	S100A9	Protein S100-A9	Signaling	Undetermined	coIP+ M/S	Xiao, 2007, PNAS, 104, 12011
P10523	SAG	S-arrestin	Signaling	Undetermined	coIP+ M/S	Xiao, 2007, PNAS, 104, 12011
Q6P3W7	SCYL2	SCY1-like protein 2	Signaling	Undetermined	coIP+ M/S	Xiao, 2007, PNAS, 104, 12011
O75056	SDC3	Syndecan-3	Signaling	Undetermined	coIP+ M/S	Xiao, 2007, PNAS, 104, 12011
P12931	SRC	Proto-oncogene tyrosine-protein kinase Src	Signaling	Undetermined	coIP	Kuo FT, 2006, Cell Signal, 18, 1916
P78362	SRPK2	SRSF protein kinase 2	Signaling	Undetermined	coIP+ M/S	Xiao, 2007, PNAS, 104, 12011
Q15208	STK38	Serine/threonine-protein kinase 38	Signaling	Undetermined	coIP+ M/S	Xiao, 2007, PNAS, 104, 12011
Q15750	TAB1	TGF-beta-activated kinase 1 and MAP3K7-binding protein 1	Signaling	Undetermined	coIP+ M/S	Xiao, 2007, PNAS, 104, 12011
Q4G100	WDR26	WD repeat-containing protein 26	Signaling	Undetermined	coIP+ M/S	Xiao, 2007, PNAS, 104, 12011
P30291	WEE1	Wee1-like protein kinase	Signaling	Undetermined	coIP+ M/S	Xiao, 2007, PNAS, 104, 12011
P31946	YWHAB	14-3-3 protein beta/alpha	Signaling	Undetermined	coIP+ M/S	Xiao, 2007, PNAS, 104, 12011
P62258	YWHAE	14-3-3 protein epsilon	Signaling	Undetermined	coIP+ M/S	Xiao, 2007, PNAS, 104, 12011
P61981	YWHAG	14-3-3 protein gamma	Signaling	Undetermined	coIP+ M/S	Xiao, 2007, PNAS, 104, 12011
Q04917	YWHAH	14-3-3 protein eta	Signaling	Undetermined	coIP+ M/S	Xiao, 2007, PNAS, 104, 12011
P27348	YWHAQ	14-3-3 protein theta	Signaling	Undetermined	coIP+ M/S	Xiao, 2007, PNAS, 104, 12011
Q13418	ILK	Integrin-linked protein kinase	Signaling	Undetermined	Confocal microscopy	Barakat, 2013, EMBO Rep, 14, 837
Q9Y2K6	USP20	Ubiquitin carboxyl-terminal hydrolase 20	Signaling	Direct	coIP + reconstituted complex	Jean-Charles, 2015, JBC, 291, 7450
P08631	HCK	Tyrosine-protein kinase HCK	Signaling	Undetermined	coIP	Barlic, 2000, Nat. Immunol., 1, 227
P09769	FGR	Tyrosine-protein kinase Fgr	Signaling	Undetermined	coIP	Barlic, 2000, Nat. Immunol., 1, 227
O14920	IKBKB	Inhibitor of nuclear factor kappa-B kinase subunit beta	Signaling	Undetermined	coIP	Witherow, 2004, PNAS, 101, 8604
Q06124	PTN11	Tyrosine-protein phosphatase non-receptor type 11	Signaling	Undetermined	coIP	Yu, 2008, Nat. Immunol., 9, 898
P05771	PRKCB	Protein kinase C beta type	Signaling	Undetermined	coIP+GSTpull-down	Zheng, 2015, FEBS Lett, 589, 3929
Q9P0U3	SENP1	Sentrin-specific protease	Signaling	Undetermined	coIP	Xiao, 2015, JBC, 290, 1927
P40227	CCT6A	T-complex protein 1 subunit zeta	Stress/Chaperone	Undetermined	coIP+ M/S	Xiao, 2007, PNAS, 104, 12011
P08238	HSP90AB1	Heat shock protein HSP 90-beta	Stress/Chaperone	Undetermined	coIP+ M/S	Xiao, 2007, PNAS, 104, 12011
P08107	HSPA1A	Heat shock 70 kDa protein 1A	Stress/Chaperone	Undetermined	coIP+ M/S	Xiao, 2007, PNAS, 104, 12011
P34931	HSPA1L	Heat shock 70 kDa protein 1-like	Stress/Chaperone	Undetermined	coIP+ M/S	Xiao, 2007, PNAS, 104, 12011
P17066	HSPA6	Heat shock 70 kDa protein 6	Stress/Chaperone	Undetermined	coIP+ M/S	Xiao, 2007, PNAS, 104, 12011
P11142	HSPA8	Heat shock cognate 71 kDa protein	Stress/Chaperone	Undetermined	coIP+ M/S	Xiao, 2007, PNAS, 104, 12011
P30414	NKTR	NK-tumor recognition protein	Stress/Chaperone	Undetermined	coIP+ M/S	Xiao, 2007, PNAS, 104, 12011
P63010	AP2B1	AP-2 complex subunit beta	Trafficking	Direct	Y2H	Laporte, 1999, PNAS, 96, 3712; Kim, 2002, JBC, 277, 16837
Q00610	CLTC	Clathrin heavy chain 1	Trafficking	Direct	Reconstituted complex	Goodman, 1997, JBC, 272, 15017
Q99418	CYTH2	Cytohesin-2	Trafficking	Direct	Reconstituted complex	Claing, 2001, JBC, 276, 42509
A5PKW4	PSD	PH and SEC7 domain-containing protein 1	Trafficking	Direct	Reconstituted complex	Macia, 2012, J. Cell Sci., 125, 4026
O14745	SLC9A3R1	Na(+)/H(+) exchange regulatory cofactor NHE-RF1	Trafficking	Direct	coIP+FRET	Klenk, 2010, JBC, 285, 30355
P0CG48	UBC	Polyubiquitin-C	Trafficking	Direct	BRET	Dalrymple, 2011, JBC,286, 16727
Q8TEY7	USP33	Ubiquitin carboxyl-terminal hydrolase 33	Trafficking	Direct	Y2H	Shenoy, 2009, PNAS, 106, 6650
O95782	AP2A1	AP-2 complex subunit alpha-1	Trafficking	Undetermined	coIP+ M/S	Xiao, 2007, PNAS, 104, 12011
O94973	AP2A2	AP-2 complex subunit alpha-2	Trafficking	Undetermined	coIP+ M/S	Xiao, 2007, PNAS, 104, 12011
O00203	AP3B1	AP-3 complex subunit beta-1	Trafficking	Undetermined	coIP+M/S	Ewing, 2007, Mol. Syst. Biol., 3, 89
Q13367	AP3B2	AP-3 complex subunit beta-2	Trafficking	Undetermined	coIP+ M/S	Xiao, 2007, PNAS, 104, 12011
O14617	AP3D1	AP-3 complex subunit delta-1	Trafficking	Undetermined	coIP+ M/S	Xiao, 2007, PNAS, 104, 12011
P62330	ARF6	ADP-ribosylation factor 6	Trafficking	Undetermined	coIP	Claing, 2001, JBC, 276, 42509
Q96B67	ARRDC3	Arrestin domain-containing protein 3	Trafficking	Undetermined	coIP	Shea, 2012, PlosOne, 7, e50557
Q8NCT1	ARRDC4	Arrestin domain-containing protein 4	Trafficking	Undetermined	coIP	Shea, 2012, PlosOne, 7, e50557
Q03135	CAV1	Caveolin-1	Trafficking	Undetermined	coIP	Krilov, 2011, Exp. Cell Res., 317, 2981
P09496	CLTA	Clathrin light chain A	Trafficking	Undetermined	coIP+ M/S	Xiao, 2007, PNAS, 104, 12011
P09497	CLTB	Clathrin light chain B	Trafficking	Undetermined	coIP+ M/S	Xiao, 2007, PNAS, 104, 12011
Q99829	CPNE1	Copine-1	Trafficking	Undetermined	coIP+ M/S	Xiao, 2007, PNAS, 104, 12011
O14641	DVL2	Segment polarity protein dishevelled homolog DVL-2	Trafficking	Undetermined	coIP	Chen W, 2003, Science, 301, 1391
O14964	HGS	Hepatocyte growth factor-regulated tyrosine kinase substrate	Trafficking	Undetermined	coIP	Han, 2013, EMBO Rep., 14, 164
O00505	KPNA3	Importin subunit alpha-4	Trafficking	Undetermined	coIP+M/S	Ewing, 2007, Mol. Syst. Biol., 3, 89
O00629	KPNA4	Importin subunit alpha-3	Trafficking	Undetermined	coIP+M/S	Ewing, 2007, Mol. Syst. Biol., 3, 89
Q14974	KPNB1	Importin subunit beta-1	Trafficking	Undetermined	coIP+ M/S	Xiao, 2007, PNAS, 104, 12011
Q5VYB9	LRP11	Low-density lipoprotein receptor-related protein 11	Trafficking	Undetermined	coIP+ M/S	Xiao, 2007, PNAS, 104, 12011
P46934	NEDD4	E3 ubiquitin-protein ligase NEDD4	Trafficking	Undetermined	coIP	Shenoy, 2008, JBC, 283, 22166; Han, 2013, EMBO Rep., 14, 164
Q9BXF6	RAB11FIP5	Rab11 family-interacting protein 5	Trafficking	Undetermined	coIP+ M/S	Xiao, 2007, PNAS, 104, 12011
P51148	RAB5C	Ras-related protein Rab-5C	Trafficking	Undetermined	coIP+M/S	Ewing, 2007, Mol. Syst. Biol., 3, 89
P63165	SUMO1	Small ubiquitin-related modifier 1	Trafficking	Undetermined	coIP	Wyatt, 2011, JBC, 286, 3884; Xiao, 2015, JBC, 290, 1927
Q96QK1	VPS35	Vacuolar protein sorting-associated protein 35	Trafficking	Undetermined	coIP+ M/S	Xiao, 2007, PNAS, 104, 12011
Q96G25	MED8	Mediator of RNA polymerase II transcription subunit 8	Transcription	Direct	Y2H	Stelzl, 2005, Cell, 122, 957
Q9TT90	AR	Androgen receptor	Transcription	Undetermined	coIP	Lakshmikanthan, 2009, PNAS, 106, 9379
P49454	CENPF	Centromere protein F	Transcription	Undetermined	coIP+ M/S	Xiao, 2007, PNAS, 104, 12011
Q9NQ92	COPRS	Coordinator of PRMT5 and differentiation stimulator	Transcription	Undetermined	coIP+ M/S	Xiao, 2007, PNAS, 104, 12011
P84090	ERH	Enhancer of rudimentary homolog	Transcription	Undetermined	coIP+ M/S	Xiao, 2007, PNAS, 104, 12011
O43719	HTATSF1	HIV Tat-specific factor 1	Transcription	Undetermined	coIP+ M/S	Xiao, 2007, PNAS, 104, 12011
Q12906	ILF3	Interleukin enhancer-binding factor 3	Transcription	Undetermined	coIP+ M/S	Xiao, 2007, PNAS, 104, 12011
Q8WVC0	LEO1	RNA polymerase-associated protein LEO1	Transcription	Undetermined	coIP+ M/S	Xiao, 2007, PNAS, 104, 12011
Q8IZQ8	MYOCD	Myocardin	Transcription	Undetermined	coIP+ M/S	Xiao, 2007, PNAS, 104, 12011
P55209	NAP1L1	Nucleosome assembly protein 1-like 1	Transcription	Undetermined	coIP+ M/S	Xiao, 2007, PNAS, 104, 12011
Q14978	NOLC1	Nucleolar and coiled-body phosphoprotein 1	Transcription	Undetermined	coIP+ M/S	Xiao, 2007, PNAS, 104, 12011
P06748	NPM1	Nucleophosmin	Transcription	Undetermined	coIP+ M/S	Xiao, 2007, PNAS, 104, 12011
O95602	POLR1A	DNA-directed RNA polymerase I subunit RPA1	Transcription	Undetermined	coIP+ M/S	Xiao, 2007, PNAS, 104, 12011
Q9H9Y6	POLR1B	DNA-directed RNA polymerase I subunit RPA2	Transcription	Undetermined	coIP+ M/S	Xiao, 2007, PNAS, 104, 12011
O15160	POLR1C	DNA-directed RNA polymerases I and III subunit RPAC1	Transcription	Undetermined	coIP+ M/S	Xiao, 2007, PNAS, 104, 12011
P19388	POLR2E	DNA-directed RNA polymerases I, II, and III subunit RPABC1	Transcription	Undetermined	coIP+ M/S	Xiao, 2007, PNAS, 104, 12011
O14744	PRMT5	Protein arginine N-methyltransferase 5	Transcription	Undetermined	coIP+ M/S	Xiao, 2007, PNAS, 104, 12011
P42224	STAT1	Signal transducer and activator of transcription 1-alpha/beta	Transcription	Undetermined	coIP+ M/S	Xiao, 2007, PNAS, 104, 12011
Q13428	TCOF1	Treacle protein	Transcription	Undetermined	coIP+ M/S	Xiao, 2007, PNAS, 104, 12011
Q86V81	ALYREF	THO complex subunit 4	Transcription	Undetermined	coIP+ M/S	Xiao, 2007, PNAS, 104, 12011
Q9Y2W1	THRAP3	Thyroid hormone receptor-associated protein 3	Transcription	Undetermined	coIP+ M/S	Xiao, 2007, PNAS, 104, 12011
Q13263	TRIM28	Transcription intermediary factor 1-beta	Transcription	Undetermined	coIP+ M/S	Xiao, 2007, PNAS, 104, 12011
Q3B726	TWISTNB	DNA-directed RNA polymerase I subunit RPA43	Transcription	Undetermined	coIP+ M/S	Xiao, 2007, PNAS, 104, 12011
Q9BQA1	WDR77	Methylosome protein 50	Transcription	Undetermined	coIP+ M/S	Xiao, 2007, PNAS, 104, 12011
P67809	YBX1	Nuclease-sensitive element-binding protein 1	Transcription	Undetermined	coIP+ M/S	Xiao, 2007, PNAS, 104, 12011
P16989	YBX3	Y-box-binding protein 3	Transcription	Undetermined	coIP+ M/S	Xiao, 2007, PNAS, 104, 12011
O95218	ZRANB2	Zinc finger Ran-binding domain-containing protein 2	Transcription	Undetermined	coIP+ M/S	Xiao, 2007, PNAS, 104, 12011
Q9H422	HIPK3	Homeodomain-interacting protein kinase 3	Transcription	Direct	Y2H	Colland, 2004, Genome Res., 14, 1324
O43613	HCRTR1	Orexin receptor type 1	Membrane receptor	Direct	BRET	Dalrymple, 2011, JBC,286, 16726
O43614	HCRTR2	Orexin receptor type 2	Membrane receptor	Direct	BRET	Dalrymple, 2011, JBC,286, 16726
P07550	ADRB2	Beta-2 adrenergic receptor	Membrane receptor	Direct	Reconstituted complex	Celver, 2002, JBC, 277, 9043
P21728	DRD1	D(1A) dopamine receptor	Membrane receptor	Direct	Reconstituted complex	Macey, 2005, J. Neurochem., 93, 128
P30559	OXTR	Oxytocin receptor	Membrane receptor	Direct	BRET	Hasbi, 2004, Mol. Endocrinol., 18, 1277
P32239	CCKBR	Gastrin/cholecystokinin type B receptor	Membrane receptor	Direct	BRET	Magnan, 2013, J. Am; Chem. Soc., 135, 2560
P41143	OPRD1	Delta-type opioid receptor	Membrane receptor	Direct	Reconstituted complex+SPR	Cen, 2001, J. Neurochem., 76, 1887
P41180	CASR	Extracellular calcium-sensing receptor	Membrane receptor	Direct	coIP+ Y2H	Pi, 2005, Mol. Endocrinol., 19, 1078
P43220	GLP1R	Glucagon-like peptide 1 receptor	Membrane receptor	Direct	BRET	Jorgensen, 2011, Pharmacology, 88, 174
P61073	CXCR4	C-X-C chemokine receptor type 4	Membrane receptor	Direct	BIFc	Salomonnson, 2013, Plos One, 8, e51500
Q01717	TRHR	Thyrotropin-releasing hormone receptor	Membrane receptor	Direct	BRET	Hanyaloglu, 2002, JBC, 277, 50422
Q92847	GHSR	Growth hormone secretagogue receptor type 1	Membrane receptor	Direct	BRET	Damian, 2012, J. Biol. Chem., 287, 3630
Q9R297	Trhr2	Protein Trhr2	Membrane receptor	Direct	BRET	Hanyaloglu, 2002, JBC, 277, 50422
P21917	DRD4	D4 dopamine receptor	Membrane receptor	Undetermined	coIP	Skieterska, 2016, Cell Signal, 28, 1001
P05305	EDNRA	Endothelin-1 receptor	Membrane receptor	Undetermined	coIP	Rosano, 2009, PNAS, 106, 2806
Q8N6U8	GPR161	G protein-coupled receptor 161	Membrane receptor	Direct	BRET	Pal, 2016, JCB, 212, 861
Q5NUL3	FFAR4	Free fatty acidreceptor 4	Membrane receptor	Direct	BRET	Butcher, 2014, JBC, 289, 18451
O14514	BAI1	Brain-specific angiogenesis inhibitor 1	Membrane receptor	Undetermined	coIP	Stephenson 2013, JBC, 288, 22248
P08069	IGF1R	Insulin-like growth factor 1 receptor	Membrane receptor	Undetermined	coIP	Girnita, 2005, JBC, 26, 24419
P08588	ADRB1	Beta-1 adrenergic receptor	Membrane receptor	Undetermined	coIP	Kim, 2008, PNAS, 105, 14555
P17813	ENG	Endoglin	Membrane co-receptor	Undetermined	coIP	Xiao, 2007, PNAS, 104, 12049
P21730	C5AR1	C5a anaphylatoxin chemotactic receptor 1	Membrane receptor	Undetermined	coIP	Xiao, 2007, PNAS, 104, 12273
P23945	FSHR	Follicle-stimulating hormone receptor	Membrane receptor	Undetermined	coIP	Marion, 2006, J. Endocrinol., 190, 341
P25105	PTAFR	Platelet-activating factor receptor	Membrane receptor	Undetermined	coIP	Chen, 2002, JBC, 277, 7356
P25116	F2R	Proteinase-activated receptor 1	Membrane receptor	Undetermined	coIP	Kuo FT, 2006, Cell Signal, 18, 1914
P28335	HTR2C	5-hydroxytryptamine receptor 2C	Membrane receptor	Undetermined	coIP	Labasque, 2008, MBC, 19, 4640
P30518	AVPR2	Vasopressin V2 receptor	Membrane receptor	Undetermined	coIP	Shenoy, 2003, JBC, 278, 4498
P30556	AGTR1	Type-1 angiotensin II receptor	Membrane receptor	Undetermined	coIP	Luttrell, 2001, PNAS, 98, 2449
P35462	DRD3	D(3) dopamine receptor	Membrane receptor	Undetermined	coIP	Kim, 2005, JBC, 280, 12774
P43626	KIR2DL1	Killer cell immunoglobulin-like receptor 2DL1	Membrane receptor	Undetermined	coIP+GSTpull-down	Yu 2008, Nature Immunol, 9, 898
P43628	KIR2DL3	Killer cell immunoglobulin-like receptor 2DL3	Membrane receptor	Undetermined	coIP	Yu 2008, Nature Immunol, 9, 898
P46531	NOTCH1	Neurogenic locus notch homolog protein 1	Membrane receptor	Undetermined	coIP	Puca L, J. CellSci., 2013, 126, 4457
Q03167	TGFBR3	Transforming growth factor beta receptor type 3	Membrane co-receptor	Undetermined	Confocal microscopy	Xiao, 2007, PNAS, 104, 12050
Q13324	CRHR2	Corticotropin-releasing factor receptor 2	Membrane receptor	Undetermined	coIP+ cell fractionation	Markovic, 2008, Mol. Endocrinol., 22, 689,
Q99706	KIR2DL4	Killer cell immunoglobulin-like receptor 2DL4	Membrane receptor	Undetermined	coIP	Yu 2008, Nature Immunol, 9, 898
Q99835	SMO	Smoothened homolog	Membrane receptor	Undetermined	coIP	Chen, 2004, Science, 306, 2257
Q9HBX9	RXFP1	Relaxin receptor 1	Membrane receptor	Undetermined	coIP+GSTpull-down	Halls, 2010, EMBO J, 29, 2772
Q9ULV1	FZD4	Frizzled-4	Membrane receptor	Undetermined	coIP	Chen W, 2003, Science, 301, 1391
Q9Y653	GPR56	G-protein coupled receptor 56	Membrane receptor	Undetermined	coIP	Paavola 2011, JBC, 286, 28914
In consecutive columns are indicated the Uniprot gene ID, gene symbols used to construct the Cytoscape networks and the corresponding protein symbol, significant Gene Ontology terms, the type of interaction (direct or undetermined) depending on the type of experiment that has revealed it, and the primary related reference(s). In pink are highlighted the direct interactions and in grey, the protei…
