# Supplementary material for: A Comprehensive View of the β-Arrestinome
Source: Front Endocrinol (Lausanne). 2017 Mar 6;8:32. doi: 10.3389/fendo.2017.00032 (PMC5337525; doi:10.3389/fendo.2017.00032)
Supplement: Supplementary file 2 [file Table_2.xlsx]

## Sheet: Table S2
Table S2. Docking interfaces of β-arrestins with their respective partners.
Interaction	aa in β-arr	aa in partner	Reference	KDa
ARRB1/CLTC	334-339 + 376-380	188-195 + 229-236	Krupnick et al., 1997, JBC, 272, 15011; Goodman, 1997, JBC, 272, 15017; (Kang 2009, JBC, 284: 29860	10-60 nM
ARRB1/ AP2B1	F391, K395, 383-402		Milano et al., 2002, Biochem., 41, 3321
ARRB1/ STAM1	1-161	296-380	Malik and Marchese, 2010, MBC, 21, 2529
ARRB1/ MAP2K1	D26, D29	R47, R49	Meng et al., 2009, JBC, 284, 11425
ARRB1/ STAT1	318-418	480-580	Mo 2008, Mol. Cell., 31, 695
ARRB1/ SRC	1-185, P91 P121	87-143 (SH3) + SH1	Luttrell, 1999, Science, 283, 655; Miller et al., 2000, JBC, 275, 11312
ARRB1/TRAF6	318-418 + K295	TRAFN	Wang et al., 2006,Nat. Immunol., 7, 139; Xiao 2015, JBC, 290, 1927
ARRB1/ARF6	319-418		Claing, 2001, JBC, 276, 42509
ARRB1/MAP3K5	6-35+376-410 + D26, D29, A391	649-946, F5	Zhang, 2009, Cell Signal., 21, 1195; Li, 2009, FEBS Lett., 583, 3310; Miller 2001, JBC, 276, 27770
ARRB1/CALM1	70, 71, 73, 167, 191, 234, 238, 246, 257, 308		Wu, 2006, J Mol Biol, 364, 955	7 μM
ARRB1/ RAF1	R307		Coffa, 2011, Biochemistry, 50, 6951
ARRB1/ITCH	1-260	WW dom. I,II	Bhandari, 2007, JBC, 282, 36971
ARRB1/ARHGAP21		1321-1360	Anthony, 2011, Mol. Cell. Biol., 31, 1066
ARRB1/MAP2K4	E66, D67, D69, K77, D78		Li, 2009, FEBS Lett., 583, 3310
ARRB1/AKT1	375-382, D377	244-245, 428-441, Y437	Bjorgo 2010, Mol Cell Biol 30, 1660
ARRB1/FLNA	Ct+Nt	2386-2427	Scott 2006, Mol Cell Biol, 26, 3432
ARRB1/LIMK		Cter	Zoudilova 2007, JBC, 28, 20634
ARRB1/GNAS	L33		Li, 2013, FEBS Lett, 587, 410	0.9 μM
ARRB1/CD247	319-382		Fernandez-Arenas, 2014, EMBO, 33, 559
ARRB1/TP53	1-185	101-186	Hara 2013, Nature, 477, 349
ARRB1/NFKB1		497-Cter	Parameswaran, 2006, JBC, 281, 34159
ARRB1/TUBB	same as receptor		Hanson 2007, JMB, 368, 375	35- 50 uM
ARRB1/GNB1	180-280		Yang, 2009, Biochem. J., 417, 287
ARRB1/ARRB2	282, 284, 285, 292, 294	R283, K285, R286, K293, K295	Storez, 2005, JBC, 280, 40210; Xu, 2008, Biochem.J., 413, 51
ARRB1/ARRB1	282, 284, 285, 292, 294	282, 284, 285, 292, 294	Storez, 2005, JBC, 280, 40210; Xu, 2008, Biochem.J., 413, 51
ARRB1/RALGDS		616-768	Bhattacharya, 2002, Nat. Cell Biol., 4, 547; Li 2009, Mol Cancer Res, 7, 1064
ARRB1/NSF	Nt	297-350	McDonald, 1999, JBC, 274, 10677; Huang 2010, J Neuroscience, 30, 9381
ARRB1/PTEN		C2 domain	Lima-Fernandes, 2011, EMBO J., 30, 2557
ARRB1/MDM2	1-185	383-410	Shenoy, 2001, Science, 294, 1307; Girnita 2005, JBC, 280, 24412
ARRB1/PARK2b			Ahmed, 2011, Biochem., 50 3749	20 μM
ARRB2/NFKBIA	1 à 60	275-317	Gao et al., 2004, Cell, 14, 303
ARRB2/TRAF6	240-409	TRAFN	Wang et al., 2006,Nat. Immunol., 7, 139
ARRB2/RALGDS	N-domain	616-768	Bhattacharya, 2002, Nat. Cell Biol., 4, 547
ARRB2/MAPK10	196-198, V343, H350, D351, H352, I353, S264, L278, S280, L208, L215, N216	L14, D15, V16, K17, F5, P12, A19, G23	Li, 2009, FEBS Lett., 583, 3310; Zhan, 2011, J Mol Biol, 406, 467;Miller 2001, JBC, 276, 27770; Guo, 2008, JBC, 283, 15903; Seo 2011, JBC, 286, 27894	2- 5 μM
ARRB2/CAMK1G		similar region in JNK3	Guo, 2008, JBC, 283, 15903
ARRB2/MAP3K5	L23,K25,D27,V29,D30,F388-R393,R395,K400,D403-D405	649-946	Li, 2009, FEBS Lett., 583, 3310; Miller 2001, JBC, 276, 27770; Zhang, 2009, Cell Signal., 21, 1195
ARRB2/PTGDS	86-100		Mathurin, 2011, JBC, 286, 2696
ARRB2/SLC9A5	2-210+318-332	700-720	Szabo, 2005, PNAS, 102, 2790; Lukashova 2011, JBC, 286, 11456
ARRB2/ARRB2	R283, K285, R286, K293, K295	R283, K285, R286, K293, K295	Xu, 2008, Biochem.J., 413, 51
ARRB2/RAPGEF3	286-306	RA domain	Berthouze-Duquesnes, 2013, Cell Sign, 25, 970
ARRB2/MDM2	1-60, K11 K12	383-410	Shenoy 2001, Science, 294, 1307; Wang 2003, JBC, 278, 636; Yin 2011, Mol Biol Cell, 22, 1608
ARRB2/PDE4D	K25, R26, K18, T20, 215-220, R286, D291	L33, R34, E27, D28, L29, F670, Q671, F672, L674, T675, L676	Baillie, 2007, Biochem J, 404, 71; Bolger, 2006, Biochem J 398, 28
ARRB2/MAPK1	K285, R286, K295		Xu, 2008, Biochem.J., 413, 51
ARRB2/MAP2K4	41-75 et 76-105		Li, 2009, FEBS Lett., 583, 3310
ARRB2/MAP2K7	compétition avec MKK4		Zhan 2013, JBC, 288, 28535
ARRB2/AKT1	383-390	244-245, 428-441, Y437	Bjorgo 2010, Mol Cell Biol 30, 1660
ARRB2/FLNA	Ct+Nt	2386-2427	Scott 2006, Mol Cell Biol, 26, 3432
ARRB2/MAPK8	196-198, V343, H350, D351, H352, I353, S264, L278, S280, L208, L215, N216	L14, D15, V16, K17, F5, P12, A19, G23	Kook, 2013, JBC, 288, 37332; Miller 1001, JBC, 276, 27770; Guo, 2008, JBC, 283, 15903; Seo 2011, JBC, 286, 27894
ARRB2/MAPK9	196-198, V343, H350, D351, H352, I353, S264, L278, S280, L208, L215, N216	L14, D15, V16, K17, F5, P12, A19, G23	Kook, 2013, JBC, 288, 37332; Miller 1001, JBC, 276, 27770; Guo, 2008, JBC, 283, 15903; Seo 2011, JBC, 286, 27894
ARRB2/CSNK2A1	T382	active site	Kim 2002, JBC, 277, 16837
ARRB2/ AP2B1	391-400, R394, R396	849, 888, 902	Laporte 2000, JBC, 275, 23120; Laporte 2002, JBC, 277, 9247
ARRB2/KIR2DL1	185-240	Y377 Y407	Yu 2008, Nature Immunol, 9, 898
ARRB2/KIR2DL3	185-240		Yu 2008, Nature Immunol, 9, 898
ARRB2/KIR2DL4	185-240		Yu 2008, Nature Immunol, 9, 898
ARRB2/TUBB	same as receptor		Hanson 2007, JMB, 368, 375
ARRB2/ARRB1	283, 285, 286, 293, 295	282, 284, 285, 292, 294	Storez, 2005, JBC, 280, 40210; Xu, 2008, Biochem.J., 413, 51
ARRB2/CLTC		188-195 + 229-236	Goodman, 1997, JBC, 272, 15017
ARRB2/LIMK1		Cter	Zoudilova, 2007,JBC, 282, 20634
ARRB2/KLHL12	Ct	277-568	Skieterska, 2016, Cell Signal, 28, 1001
ARRB2/PTEN		C2 domain	Lima-Fernandes, 2011, EMBO J., 30, 2557
ARRB2/PARK2b			Ahmed, 2011, Biochem., 50 3749	3.36 μM
In the successive columns are indicated the nature of the binding partners, the aminocids at the interface from the β-arrestin side and from the partner side, and the related references. aWhenever available, the KD of the interaction is indicated.
bFor Park2, only the KD is known, not the interaction site with β-arrestins.
