# Supplementary material for: A Comprehensive View of the β-Arrestinome
Source: Front Endocrinol (Lausanne). 2017 Mar 6;8:32. doi: 10.3389/fendo.2017.00032 (PMC5337525; doi:10.3389/fendo.2017.00032)
Supplement: Supplementary file 3 [file Table_3.xlsx]

## Sheet: Table S3
Table S3. Gene expression levels of β-arrestins and their partners in 11 human tissues (RNAseq)
Symbol	ENTREZ Gene ID	Adipose	Colon	Heart	Hypothalamus	Kidney	Liver	Lung	Ovary	Spleen	Testes	Skeletal muscle
ARRB1	408	3.75	2.51	1.51	5.33	1.31	0.97	4.7	1.25	6.4	0.81	0.95
ARRB2	409	8.27	3.98	11.62	9.52	6.33	2.38	21.75	5.27	44.8	4.3	4.12
SRC	6714	0.71	3.07	0.8	1.1	1.37	0.17	1.24	0.93	1.47	4.55	0.07
BTK	695	2.38	1	2.13	0.94	0.45	0.39	3.8	0.55	20	0.78	0.4
AR	367	2.85	0.18	1.53	0.41	0.75	6.29	0.29	4.19	0.03	2.2	1.22
CD247	919	0.22	0.43	0.09	0.23	0.06	0.02	1.43	0.05	2.45	0.19	0.12
KIR2DL1	3802	0	0	0	0	0	0	0	0	0	0	0
KIR2DL3	3804	0	0	0	0	0	0	0	0	0	0	0
KIR2DL4	3805	0	0.02	0	0	0	0	0.08	0.03	0.67	0	0
STAT1	6772	14.93	5.6	14.13	11.83	18.46	15.32	18.28	12.43	25.75	11.03	22.42
CLTC	1213	18.28	8.29	17.13	37.75	30.01	24.96	13.97	11.7	25.25	20.61	7.09
AP2B1	163	6.83	6.75	9.03	28.31	12.59	4.92	8.2	8.59	9.76	12.18	5.12
NSF	4905	3.84	4.27	4.4	73.14	4.62	4.88	5.01	2.31	7.03	6	3.84
STAM	8027	3.67	2.64	7.49	9.7	4.85	2.47	5.26	5.73	4.61	6.67	7.41
ARF6	382	4.43	3.58	6.41	3.71	7.81	6.4	7.42	5.2	17.59	6.08	2.58
RALGDS	5900	0.95	1.15	1.15	4.74	0.53	0.19	1.32	1.41	1.52	0.69	0.89
CYTH2	9266	1.96	3.1	1.37	3.87	2.01	1.05	1.77	2.13	2.12	2.87	0.85
AGAP2	116986	0.07	1.03	0.13	4.73	0.04	0.02	0.14	0.01	0.66	0.01	0.03
ARHGAP21	57584	13.47	3.1	6.71	19.73	4.59	3.88	5.33	9.24	4.79	6.56	3.18
CDC42	998	32.18	21.52	24.57	32.52	29.47	28.24	33.2	17.29	43.19	25.22	13.02
GNAS	2778	20.6	14.11	22.87	48	15.18	11.82	11.7	11.32	19.06	7.71	25.03
GNB1	2782	23.94	15.55	23.52	58.16	23.57	19	23.08	18.75	35.11	24.84	6.92
RAPGEF3	10411	0.47	0.36	0.23	0.63	1.06	0.06	0.26	0.63	0.23	0.22	0.15
RAF1	5894	5.03	6.31	13.39	5.35	7	11.72	6.3	6.71	8.65	7.7	12.5
MAPK1	5594	5.69	5.98	8.8	24.2	9.8	6.36	9.92	5.78	12.72	13.01	6.18
MAP2K1	5604	5.17	2.46	5.59	14.61	3.75	8.04	5.04	2.28	6.23	2.29	4.91
MAP3K5	4217	2.74	1.68	6.22	10.87	3.62	2.51	4.56	17.53	7.7	9.33	0.92
MAP2K3	5606	1.03	1.49	1.91	0.83	1.5	2.33	2.46	0.45	2.84	0.4	1.72
MAP2K4	6416	1.13	0.9	1.94	9.05	1.86	1.6	1.28	1.44	2.12	2.49	1.27
MAP2K7	5609	0.01	0.25	0.13	1.19	0.02	0	0.11	0.18	0.15	0.14	0.16
MAPK10	5602	3.04	1.17	0.9	29.54	3.71	0.07	1.22	3.24	1.49	3.57	0.08
MAPK8	5599	2.13	8.3	3.83	7.22	5.33	5.22	4.18	8.03	4.46	6.22	3.4
MAPK9	5601	2.75	1.64	4.04	12.22	3.27	2.06	2.41	2.32	3.74	3.48	3.42
JUN	3725	58.11	16.55	21.35	24.58	15.43	17.85	55.12	76.97	8.67	15.62	32.34
MED8	112950	2.72	1.75	1.61	2.42	2.03	2.43	2.3	1.22	2.46	2.01	0.51
TP53	7157	1.16	3.17	1.1	0.69	1.36	0.83	1.23	1.85	3.87	2.47	0.89
ZBTB43	23099	1.91	1.61	5.17	4.06	2.51	2.44	2.69	3.76	3.25	6.11	8.59
SMARCC2	6601	10.94	7.92	6.84	18.32	7.84	3.74	7.87	11.13	10	9.7	7.24
DVL1	1855	0.69	1.21	1.01	1.61	0.48	1.07	0.77	0.55	0.67	0.92	2.38
DVL2	1856	1.06	1.11	1.51	1.29	1.69	0.54	1.44	4.39	1.87	2.6	1.59
AKT1	207	2.15	2.5	1.83	1.29	1.13	2.69	1.05	0.62	1.42	0.66	0.72
AKT3	10000	4.27	3.25	4.88	22.5	5.58	0.82	7.54	15.13	8.13	11.7	2.24
PIK3CA	5290	3.2	4.08	3.07	2.9	2.35	1.61	2.7	3.47	4.59	2.75	2.32
PIK3CB	5291	5.79	4.11	6.88	10.65	10.94	4.93	7.4	5.11	8.8	5.71	6.03
PIK3R2	5296	1.16	2.69	1.68	6.19	2.02	1.71	1.13	3.11	1.54	2.45	1.5
PDE4D	5144	0	0	0	0	0	0	0	0	0	0	0
SLC9A3R1	9368	0.35	2.04	0.96	3.03	13.14	7.22	1.14	0.63	1.94	0.94	0.23
SLC9A5	6553	0.06	0.07	0.05	0.48	0.03	0	0.04	0.14	1.05	0.21	0.11
BAG1	573	2.98	3.9	12.29	4.4	9.91	4.33	5.77	3.98	8.94	7.51	18.39
GNMT	27232	0	0.1	0.12	0.18	0.02	4.86	0.08	0.32	0.17	0	0.04
PTEN	5728	4.12	2.06	5.78	3.94	4.36	2.59	5.78	6.75	14.58	4.6	3.26
PTGDS	5730	0.77	3.96	46.44	60.8	2.85	0.3	8.87	0.78	9.16	68.45	0.85
NOS2	4843	0.02	0.5	0.04	0.23	0.06	0.04	0.19	0.16	0.02	0.05	0.01
CALM1	801	51.63	26.65	51.74	272.23	42.25	26.46	33.25	21.11	45.69	47.72	42.44
CAMK1G	57172	not found
STC2	8614	0.41	0.08	0.59	0.1	0.45	0	1.65	0.04	2.26	0.1	0.38
NFKB1	4790	7.55	9	9.4	5.29	8.31	7.89	11.32	11.21	22.28	7.56	8.12
NFKBIA	4792	31.31	31.89	34.19	21.47	22.06	49.3	91.67	46.54	83.99	24.37	32.36
ITCH	83737	3.22	1.97	2.99	5.67	3.61	4.87	2.89	3.69	4.3	5.04	2.33
MDM2	4193	20.71	14.02	29.55	36.35	39.96	23.78	20.53	21.43	22.31	49.8	26.39
TRIM9	114088	0	0.1	0.09	1.79	0.01	0	0.01	0.03	0	0.06	0
UBC	7316	307.43	185.47	340.09	313	204.5	361.35	391.8	228.91	405.52	380.08	1120.15
USP33	23032	9.78	2.43	6.85	12.18	8.55	3.22	8.31	9.24	9.35	9.06	5.01
PARK2	5071	1.57	0.92	3.02	3.01	3.08	0.26	0.71	1.53	0.5	2.08	2.87
ARRDC1	92714	0.18	1.08	0.19	0.24	0.52	0.43	0.28	0.19	0.59	0.2	0.18
CSNK2A1	1457	1.5	1.51	2.45	2.55	2.98	1.09	1.74	2.32	3	2.94	2.2
CSNK2A2	1459	3.06	1.92	3.87	3.41	2.58	2.98	2.86	6.93	5.24	8.85	4.08
HIPK3	10114	14.03	5.31	35.78	12.45	15.62	9.79	16.55	21.08	21.34	19.74	31.25
NEK6	10783	not found
POT1	25913	1.24	0.46	2.01	1.99	2.35	1.19	1.82	3.07	3.25	4.92	1.11
PPP2CB	5516	0.79	0.24	1.28	0.97	0.69	0.63	0.52	1.18	1.46	1.84	0.88
RPL15	6138	40.24	29.9	40.45	39.2	28.62	49.16	39.56	76.59	61.8	43.89	36.19
TUBA1A	7846	2.12	2.77	4.31	29.93	3.22	0.44	1.54	3.21	3.77	3.73	0.43
TUBA1B	10376	23.33	15.19	35.83	75.71	23.04	14.89	18.88	12.7	35.51	21.52	6.94
TUBA1C	84790	10.48	14.62	9.87	3.59	24.39	22.98	11.53	2.98	10.74	8.25	1.15
TUBA3C	7278	0	0	0.01	0	0	0	0	0	0	14.71	0
TUBA3D	113457	0	0	0.47	0.03	0.05	0	0	0	0	1.72	0
TUBB3	10381	0.13	0.45	0.34	18.27	0.04	0	0.13	0.12	0.12	1.19	0.14
TUBG1	7283	0.68	0.66	0.78	1.75	1.15	1.52	0.36	0.2	0.83	2.81	1.36
FLNA	2316	10.9	27.85	6.91	2.9	3.31	1.11	7.27	7.53	9.53	6.77	1.84
LIMK1	3984	1.05	0.69	0.53	4.2	0.58	0.24	1.09	0.5	1.56	1.05	0.58
